# Supplementary material for: The dysregulation score method identifies epigenetic regulator genes that predict cancer prognosis and efficiency of cancer immunotherapy
Source: Mol Ther Nucleic Acids. 2025 Nov 19;36(4):102781. doi: 10.1016/j.omtn.2025.102781 (PMC12718196; doi:10.1016/j.omtn.2025.102781)
Supplement: Document S2. Tables S1–S5 [file mmc2.xlsx]

## Sheet: Table S1
Table S1. The list of human Epigenetic regulator genes used in this study.
ENSEMBL Gene ID	Gene symbol	Class
ENSG00000133627	ACTR3B	4_chromatin_remodeler
ENSG00000101442	ACTR5	4_chromatin_remodeler
ENSG00000156802	ATAD2	4_chromatin_remodeler
ENSG00000140320	BAHD1	4_chromatin_remodeler
ENSG00000174744	BRMS1	4_chromatin_remodeler
ENSG00000094804	CDC6	4_chromatin_remodeler
ENSG00000167670	CHAF1A	4_chromatin_remodeler
ENSG00000159259	CHAF1B	4_chromatin_remodeler
ENSG00000131778	CHD1L	4_chromatin_remodeler
ENSG00000159692	CTBP1	4_chromatin_remodeler
ENSG00000124092	CTCFL	4_chromatin_remodeler
ENSG00000124795	DEK	4_chromatin_remodeler
ENSG00000178028	DMAP1	4_chromatin_remodeler
ENSG00000067334	DNTTIP2	4_chromatin_remodeler
ENSG00000133884	DPF2	4_chromatin_remodeler
ENSG00000205683	DPF3	4_chromatin_remodeler
ENSG00000135999	EPC2	4_chromatin_remodeler
ENSG00000116717	GADD45A	4_chromatin_remodeler
ENSG00000099860	GADD45B	4_chromatin_remodeler
ENSG00000130222	GADD45G	4_chromatin_remodeler
ENSG00000162676	GFI1	4_chromatin_remodeler
ENSG00000064961	HMG20B	4_chromatin_remodeler
ENSG00000189403	HMGB1	4_chromatin_remodeler
ENSG00000205581	HMGN1	4_chromatin_remodeler
ENSG00000198830	HMGN2	4_chromatin_remodeler
ENSG00000118418	HMGN3	4_chromatin_remodeler
ENSG00000182952	HMGN4	4_chromatin_remodeler
ENSG00000198157	HMGN5	4_chromatin_remodeler
ENSG00000127483	HP1BP3	4_chromatin_remodeler
ENSG00000079999	KEAP1	4_chromatin_remodeler
ENSG00000161036	LRWD1	4_chromatin_remodeler
ENSG00000114738	MAPKAPK3	4_chromatin_remodeler
ENSG00000103495	MAZ	4_chromatin_remodeler
ENSG00000204406	MBD5	4_chromatin_remodeler
ENSG00000166987	MBD6	4_chromatin_remodeler
ENSG00000132780	NASP	4_chromatin_remodeler
ENSG00000104320	NBN	4_chromatin_remodeler
ENSG00000227345	PARG	4_chromatin_remodeler
ENSG00000143799	PARP1	4_chromatin_remodeler
ENSG00000115241	PPM1G	4_chromatin_remodeler
ENSG00000164985	PSIP1	4_chromatin_remodeler
ENSG00000197275	RAD54B	4_chromatin_remodeler
ENSG00000164080	RAD54L2	4_chromatin_remodeler
ENSG00000108557	RAI1	4_chromatin_remodeler
ENSG00000180198	RCC1	4_chromatin_remodeler
ENSG00000160633	SAFB	4_chromatin_remodeler
ENSG00000163104	SMARCAD1	4_chromatin_remodeler
ENSG00000138375	SMARCAL1	4_chromatin_remodeler
ENSG00000066117	SMARCD1	4_chromatin_remodeler
ENSG00000184402	SS18L1	4_chromatin_remodeler
ENSG00000008324	SS18L2	4_chromatin_remodeler
ENSG00000149136	SSRP1	4_chromatin_remodeler
ENSG00000118245	TNP1	4_chromatin_remodeler
ENSG00000178279	TNP2	4_chromatin_remodeler
ENSG00000160949	TONSL	4_chromatin_remodeler
ENSG00000131747	TOP2A	4_chromatin_remodeler
ENSG00000077097	TOP2B	4_chromatin_remodeler
ENSG00000118156	ZNF541	4_chromatin_remodeler
ENSG00000075624	ACTB	4_chromatin_remodeler
ENSG00000077080	ACTL6B	4_chromatin_remodeler
ENSG00000075089	ACTR6	4_chromatin_remodeler
ENSG00000140350	ANP32A	4_chromatin_remodeler
ENSG00000117713	ARID1A	4_chromatin_remodeler
ENSG00000055130	CUL1	4_chromatin_remodeler
ENSG00000108094	CUL2	4_chromatin_remodeler
ENSG00000011332	DPF1	4_chromatin_remodeler
ENSG00000071794	HLTF	4_chromatin_remodeler
ENSG00000140382	HMG20A	4_chromatin_remodeler
ENSG00000115274	INO80B	4_chromatin_remodeler
ENSG00000153391	INO80C	4_chromatin_remodeler
ENSG00000114933	INO80D	4_chromatin_remodeler
ENSG00000169592	INO80E	4_chromatin_remodeler
ENSG00000130382	MLLT1	4_chromatin_remodeler
ENSG00000182979	MTA1	4_chromatin_remodeler
ENSG00000132382	MYBBP1A	4_chromatin_remodeler
ENSG00000197879	MYO1C	4_chromatin_remodeler
ENSG00000129484	PARP2	4_chromatin_remodeler
ENSG00000183207	RUVBL2	4_chromatin_remodeler
ENSG00000182568	SATB1	4_chromatin_remodeler
ENSG00000119042	SATB2	4_chromatin_remodeler
ENSG00000108604	SMARCD2	4_chromatin_remodeler
ENSG00000082014	SMARCD3	4_chromatin_remodeler
ENSG00000073584	SMARCE1	4_chromatin_remodeler
ENSG00000067066	SP100	4_chromatin_remodeler
ENSG00000015153	YAF2	4_chromatin_remodeler
ENSG00000116560	SFPQ	4_chromatin_remodeler
ENSG00000170322	NFRKB	4_chromatin_remodeler
ENSG00000111424	VDR	4_chromatin_remodeler
ENSG00000147548	WHSC1L1	4_chromatin_remodeler
ENSG00000100811	YY1	4_chromatin_remodeler
ENSG00000057935	MTA3	4_chromatin_remodeler
ENSG00000173473	SMARCC1	4_chromatin_remodeler
ENSG00000139613	SMARCC2	4_chromatin_remodeler
ENSG00000136518	ACTL6A	4_chromatin_remodeler
ENSG00000189079	ARID2	4_chromatin_remodeler
ENSG00000154832	CXXC1	4_chromatin_remodeler
ENSG00000129514	FOXA1	4_chromatin_remodeler
ENSG00000120837	NFYB	4_chromatin_remodeler
ENSG00000170485	NPAS2	4_chromatin_remodeler
ENSG00000102974	CTCF	4_chromatin_remodeler
ENSG00000143321	HDGF	4_chromatin_remodeler
ENSG00000188976	NOC2L	4_chromatin_remodeler
ENSG00000185591	SP1	4_chromatin_remodeler
ENSG00000185811	IKZF1	4_chromatin_remodeler
ENSG00000225830	ERCC6	4_chromatin_remodeler
ENSG00000119969	HELLS	4_chromatin_remodeler
ENSG00000128908	INO80	4_chromatin_remodeler
ENSG00000085999	RAD54L	4_chromatin_remodeler
ENSG00000153147	SMARCA5	4_chromatin_remodeler
ENSG00000130024	PHF10	4_chromatin_remodeler
ENSG00000095564	BTAF1	4_chromatin_remodeler
ENSG00000116830	TTF2	4_chromatin_remodeler
ENSG00000135100	HNF1A	4_chromatin_remodeler
ENSG00000100823	APEX1	7_DNA_methylation_eraser
ENSG00000111732	AICDA	7_DNA_methylation_eraser
ENSG00000187605	TET3	7_DNA_methylation_eraser
ENSG00000139372	TDG	7_DNA_methylation_eraser
ENSG00000138336	TET1	7_DNA_methylation_eraser
ENSG00000168769	TET2	7_DNA_methylation_eraser
ENSG00000166199	ALKBH3	7_DNA_methylation_eraser
ENSG00000140718	FTO	7_DNA_methylation_eraser
ENSG00000138413	IDH1	7_DNA_methylation_eraser
ENSG00000182054	IDH2	7_DNA_methylation_eraser
ENSG00000170430	MGMT	7_DNA_methylation_eraser
ENSG00000177311	ZBTB38	5_DNA_methylation_reader
ENSG00000174282	ZBTB4	5_DNA_methylation_reader
ENSG00000119772	DNMT3A	6_DNA_methylation_writer
ENSG00000088305	DNMT3B	6_DNA_methylation_writer
ENSG00000130816	DNMT1	6_DNA_methylation_writer
ENSG00000124701	APOBEC2	7_DNA_methylation_eraser
ENSG00000128383	APOBEC3A	7_DNA_methylation_eraser
ENSG00000179750	APOBEC3B	7_DNA_methylation_eraser
ENSG00000244509	APOBEC3C	7_DNA_methylation_eraser
ENSG00000243811	APOBEC3D	7_DNA_methylation_eraser
ENSG00000128394	APOBEC3F	7_DNA_methylation_eraser
ENSG00000239713	APOBEC3G	7_DNA_methylation_eraser
ENSG00000100298	APOBEC3H	7_DNA_methylation_eraser
ENSG00000111701	APOBEC1	7_DNA_methylation_eraser
ENSG00000129071	MBD4	5_DNA_methylation_reader
ENSG00000132646	PCNA	5_DNA_methylation_reader
ENSG00000147596	PRDM14	7_DNA_methylation_eraser
ENSG00000071655	MBD3	5_DNA_methylation_reader
ENSG00000034063	UHRF1	5_DNA_methylation_reader
ENSG00000142182	DNMT3L	6_DNA_methylation_writer
ENSG00000177485	ZBTB33	5_DNA_methylation_reader
ENSG00000134046	MBD2	5_DNA_methylation_reader
ENSG00000169057	MECP2	5_DNA_methylation_reader
ENSG00000141644	MBD1	5_DNA_methylation_reader
ENSG00000100601	ALKBH1	7_DNA_methylation_eraser
ENSG00000136938	ANP32B	8_histone_chaperone
ENSG00000111875	ASF1A	8_histone_chaperone
ENSG00000105011	ASF1B	8_histone_chaperone
ENSG00000198604	BAZ1A	8_histone_chaperone
ENSG00000104472	CHRAC1	8_histone_chaperone
ENSG00000117505	DR1	8_histone_chaperone
ENSG00000123485	HJURP	8_histone_chaperone
ENSG00000187109	NAP1L1	8_histone_chaperone
ENSG00000115053	NCL	8_histone_chaperone
ENSG00000181163	NPM1	8_histone_chaperone
ENSG00000158806	NPM2	8_histone_chaperone
ENSG00000148229	POLE3	8_histone_chaperone
ENSG00000119760	SUPT7L	8_histone_chaperone
ENSG00000152382	TADA1	8_histone_chaperone
ENSG00000130699	TAF4	8_histone_chaperone
ENSG00000106290	TAF6	8_histone_chaperone
ENSG00000162227	TAF6L	8_histone_chaperone
ENSG00000137413	TAF8	8_histone_chaperone
ENSG00000085231	TAF9	8_histone_chaperone
ENSG00000187325	TAF9B	8_histone_chaperone
ENSG00000163872	YEATS2	8_histone_chaperone
ENSG00000143401	ANP32E	8_histone_chaperone
ENSG00000166337	TAF10	8_histone_chaperone
ENSG00000120656	TAF12	8_histone_chaperone
ENSG00000162521	RBBP4	8_histone_chaperone
ENSG00000102054	RBBP7	8_histone_chaperone
ENSG00000111676	ATN1	3_histone_eraser
ENSG00000019549	SNAI2	3_histone_eraser
ENSG00000176401	EID2B	3_histone_eraser
ENSG00000166135	HIF1AN	3_histone_eraser
ENSG00000123562	MORF4L2	3_histone_eraser
ENSG00000149480	MTA2	3_histone_eraser
ENSG00000196498	NCOR2	3_histone_eraser
ENSG00000109118	PHF12	3_histone_eraser
ENSG00000117625	RCOR3	3_histone_eraser
ENSG00000131263	RLIM	3_histone_eraser
ENSG00000136715	SAP130	3_histone_eraser
ENSG00000150459	SAP18	3_histone_eraser
ENSG00000205307	SAP25	3_histone_eraser
ENSG00000164105	SAP30	3_histone_eraser
ENSG00000164576	SAP30L	3_histone_eraser
ENSG00000111707	SUDS3	3_histone_eraser
ENSG00000204713	TRIM27	3_histone_eraser
ENSG00000166913	YWHAB	3_histone_eraser
ENSG00000108953	YWHAE	3_histone_eraser
ENSG00000109906	ZBTB16	3_histone_eraser
ENSG00000074657	ZNF532	3_histone_eraser
ENSG00000166716	ZNF592	3_histone_eraser
ENSG00000143373	ZNF687	3_histone_eraser
ENSG00000147180	ZNF711	3_histone_eraser
ENSG00000141027	NCOR1	3_histone_eraser
ENSG00000164190	NIPBL	3_histone_eraser
ENSG00000147130	ZMYM3	3_histone_eraser
ENSG00000101040	ZMYND8	3_histone_eraser
ENSG00000186532	SMYD4	3_histone_eraser
ENSG00000085185	BCORL1	3_histone_eraser
ENSG00000087152	ATXN7L3	3_histone_eraser
ENSG00000105393	BABAM1	3_histone_eraser
ENSG00000135365	PHF21A	3_histone_eraser
ENSG00000109111	SUPT6H	3_histone_eraser
ENSG00000100796	PPP4R3A	3_histone_eraser
ENSG00000138041	PPP4R3B	3_histone_eraser
ENSG00000079387	SENP1	3_histone_eraser
ENSG00000120533	ENY2	3_histone_eraser
ENSG00000165660	FAM175B	3_histone_eraser
ENSG00000116750	UCHL5	3_histone_eraser
ENSG00000102226	USP11	3_histone_eraser
ENSG00000223443	USP17L2	3_histone_eraser
ENSG00000089902	RCOR1	3_histone_eraser
ENSG00000106829	TLE4	3_histone_eraser
ENSG00000121741	ZMYM2	3_histone_eraser
ENSG00000127511	SIN3B	3_histone_eraser
ENSG00000171940	ZNF217	3_histone_eraser
ENSG00000101493	ZNF516	3_histone_eraser
ENSG00000084093	REST	3_histone_eraser
ENSG00000169375	SIN3A	3_histone_eraser
ENSG00000065526	SPEN	3_histone_eraser
ENSG00000131149	GSE1	3_histone_eraser
ENSG00000187531	SIRT7	3_histone_eraser
ENSG00000077463	SIRT6	3_histone_eraser
ENSG00000100429	HDAC10	3_histone_eraser
ENSG00000163517	HDAC11	3_histone_eraser
ENSG00000068024	HDAC4	3_histone_eraser
ENSG00000108840	HDAC5	3_histone_eraser
ENSG00000061273	HDAC7	3_histone_eraser
ENSG00000147099	HDAC8	3_histone_eraser
ENSG00000116478	HDAC1	3_histone_eraser
ENSG00000196591	HDAC2	3_histone_eraser
ENSG00000094631	HDAC6	3_histone_eraser
ENSG00000171720	HDAC3	3_histone_eraser
ENSG00000048052	HDAC9	3_histone_eraser
ENSG00000100916	BRMS1L	3_histone_eraser
ENSG00000185515	BRCC3	3_histone_eraser
ENSG00000255242	C14orf169	3_histone_eraser
ENSG00000168453	HR	3_histone_eraser
ENSG00000235268	KDM4E	3_histone_eraser
ENSG00000006459	KDM7A	3_histone_eraser
ENSG00000170854	MINA	3_histone_eraser
ENSG00000155666	KDM8	3_histone_eraser
ENSG00000147050	KDM6A	3_histone_eraser
ENSG00000132510	KDM6B	3_histone_eraser
ENSG00000173120	KDM2A	3_histone_eraser
ENSG00000073614	KDM5A	3_histone_eraser
ENSG00000089094	KDM2B	3_histone_eraser
ENSG00000012817	KDM5D	3_histone_eraser
ENSG00000126012	KDM5C	3_histone_eraser
ENSG00000117139	KDM5B	3_histone_eraser
ENSG00000120733	KDM3B	3_histone_eraser
ENSG00000115548	KDM3A	3_histone_eraser
ENSG00000127663	KDM4B	3_histone_eraser
ENSG00000107077	KDM4C	3_histone_eraser
ENSG00000066135	KDM4A	3_histone_eraser
ENSG00000186280	KDM4D	3_histone_eraser
ENSG00000004487	KDM1A	3_histone_eraser
ENSG00000165097	KDM1B	3_histone_eraser
ENSG00000172943	PHF8	3_histone_eraser
ENSG00000197724	PHF2	3_histone_eraser
ENSG00000171988	JMJD1C	3_histone_eraser
ENSG00000070495	JMJD6	3_histone_eraser
ENSG00000149923	PPP4C	3_histone_eraser
ENSG00000104313	EYA1	3_histone_eraser
ENSG00000064655	EYA2	3_histone_eraser
ENSG00000158161	EYA3	3_histone_eraser
ENSG00000112319	EYA4	3_histone_eraser
ENSG00000162601	MYSM1	3_histone_eraser
ENSG00000051180	RAD51	3_histone_eraser
ENSG00000152484	USP12	3_histone_eraser
ENSG00000135655	USP15	3_histone_eraser
ENSG00000156256	USP16	3_histone_eraser
ENSG00000143258	USP21	3_histone_eraser
ENSG00000136014	USP44	3_histone_eraser
ENSG00000109189	USP46	3_histone_eraser
ENSG00000164663	USP49	3_histone_eraser
ENSG00000183878	UTY	3_histone_eraser
ENSG00000068903	SIRT2	3_histone_eraser
ENSG00000096717	SIRT1	3_histone_eraser
ENSG00000161956	SENP3	3_histone_eraser
ENSG00000171456	ASXL1	3_histone_eraser
ENSG00000163930	BAP1	3_histone_eraser
ENSG00000113812	ACTR8	1_histone_reader
ENSG00000143970	ASXL2	1_histone_reader
ENSG00000119778	ATAD2B	1_histone_reader
ENSG00000123636	BAZ2B	1_histone_reader
ENSG00000100425	BRD1	1_histone_reader
ENSG00000204256	BRD2	1_histone_reader
ENSG00000169925	BRD3	1_histone_reader
ENSG00000166164	BRD7	1_histone_reader
ENSG00000028310	BRD9	1_histone_reader
ENSG00000137948	BRDT	1_histone_reader
ENSG00000185658	BRWD1	1_histone_reader
ENSG00000165288	BRWD3	1_histone_reader
ENSG00000258315	C17orf49	1_histone_reader
ENSG00000108468	CBX1	1_histone_reader
ENSG00000173894	CBX2	1_histone_reader
ENSG00000141582	CBX4	1_histone_reader
ENSG00000183741	CBX6	1_histone_reader
ENSG00000166446	CDYL2	1_histone_reader
ENSG00000099954	CECR2	1_histone_reader
ENSG00000138433	CIR1	1_histone_reader
ENSG00000148204	CRB2	1_histone_reader
ENSG00000105821	DNAJC2	1_histone_reader
ENSG00000187569	DPPA3	1_histone_reader
ENSG00000157259	GATAD1	1_histone_reader
ENSG00000140632	GLYR1	1_histone_reader
ENSG00000149929	HIRIP3	1_histone_reader
ENSG00000153487	ING1	1_histone_reader
ENSG00000168556	ING2	1_histone_reader
ENSG00000168395	ING5	1_histone_reader
ENSG00000185513	L3MBTL1	1_histone_reader
ENSG00000100395	L3MBTL2	1_histone_reader
ENSG00000198945	L3MBTL3	1_histone_reader
ENSG00000154655	L3MBTL4	1_histone_reader
ENSG00000137337	MDC1	1_histone_reader
ENSG00000196199	MPHOSPH8	1_histone_reader
ENSG00000116062	MSH6	1_histone_reader
ENSG00000005302	MSL3	1_histone_reader
ENSG00000164951	PDP1	1_histone_reader
ENSG00000116273	PHF13	1_histone_reader
ENSG00000106443	PHF14	1_histone_reader
ENSG00000129292	PHF20L1	1_histone_reader
ENSG00000146247	PHIP	1_histone_reader
ENSG00000048649	RSF1	1_histone_reader
ENSG00000176476	SGF29	1_histone_reader
ENSG00000133302	SLF1	1_histone_reader
ENSG00000092201	SUPT16H	1_histone_reader
ENSG00000083544	TDRD3	1_histone_reader
ENSG00000196116	TDRD7	1_histone_reader
ENSG00000122779	TRIM24	1_histone_reader
ENSG00000197323	TRIM33	1_histone_reader
ENSG00000147854	UHRF2	1_histone_reader
ENSG00000087206	UIMC1	1_histone_reader
ENSG00000164924	YWHAZ	1_histone_reader
ENSG00000078487	ZCWPW1	1_histone_reader
ENSG00000036549	ZZZ3	1_histone_reader
ENSG00000015171	ZMYND11	1_histone_reader
ENSG00000143442	POGZ	1_histone_reader
ENSG00000141456	PELP1	1_histone_reader
ENSG00000198879	SFMBT2	1_histone_reader
ENSG00000160224	AIRE	1_histone_reader
ENSG00000079263	SP140	1_histone_reader
ENSG00000108264	TADA2A	1_histone_reader
ENSG00000080503	SMARCA2	1_histone_reader
ENSG00000172273	HINFP	1_histone_reader
ENSG00000196363	WDR5	1_histone_reader
ENSG00000111653	ING4	1_histone_reader
ENSG00000100084	HIRA	1_histone_reader
ENSG00000167491	GATAD2A	1_histone_reader
ENSG00000143614	GATAD2B	1_histone_reader
ENSG00000141867	BRD4	1_histone_reader
ENSG00000112983	BRD8	1_histone_reader
ENSG00000156983	BRPF1	1_histone_reader
ENSG00000100307	CBX7	1_histone_reader
ENSG00000185787	MORF4L1	1_histone_reader
ENSG00000175097	RAG2	1_histone_reader
ENSG00000165632	TAF3	1_histone_reader
ENSG00000067369	TP53BP1	1_histone_reader
ENSG00000094916	CBX5	1_histone_reader
ENSG00000130726	TRIM28	1_histone_reader
ENSG00000160953	MUM1	1_histone_reader
ENSG00000122565	CBX3	1_histone_reader
ENSG00000141570	CBX8	1_histone_reader
ENSG00000163939	PBRM1	1_histone_reader
ENSG00000159267	HLCS	2_histone_writer
ENSG00000135341	MAP3K7	2_histone_writer
ENSG00000054267	ARID4B	2_histone_writer
ENSG00000096070	BRPF3	2_histone_writer
ENSG00000255302	EID1	2_histone_writer
ENSG00000176396	EID2	2_histone_writer
ENSG00000134759	ELP2	2_histone_writer
ENSG00000109911	ELP4	2_histone_writer
ENSG00000170291	ELP5	2_histone_writer
ENSG00000163832	ELP6	2_histone_writer
ENSG00000139620	KANSL2	2_histone_writer
ENSG00000114982	KANSL3	2_histone_writer
ENSG00000151332	MBIP	2_histone_writer
ENSG00000163875	MEAF6	2_histone_writer
ENSG00000101189	MRGBP	2_histone_writer
ENSG00000117697	NSL1	2_histone_writer
ENSG00000196284	SUPT3H	2_histone_writer
ENSG00000173011	TADA2B	2_histone_writer
ENSG00000171148	TADA3	2_histone_writer
ENSG00000148835	TAF5	2_histone_writer
ENSG00000135801	TAF5L	2_histone_writer
ENSG00000163159	VPS72	2_histone_writer
ENSG00000127337	YEATS4	2_histone_writer
ENSG00000032219	ARID4A	2_histone_writer
ENSG00000163635	ATXN7	2_histone_writer
ENSG00000196367	TRRAP	2_histone_writer
ENSG00000139154	AEBP2	2_histone_writer
ENSG00000134371	CDC73	2_histone_writer
ENSG00000074201	CLNS1A	2_histone_writer
ENSG00000175029	CTBP2	2_histone_writer
ENSG00000162961	DPY30	2_histone_writer
ENSG00000158636	EMSY	2_histone_writer
ENSG00000078403	MLLT10	2_histone_writer
ENSG00000108292	MLLT6	2_histone_writer
ENSG00000157212	PAXIP1	2_histone_writer
ENSG00000118900	UBN1	2_histone_writer
ENSG00000164091	WDR82	2_histone_writer
ENSG00000117222	RBBP5	2_histone_writer
ENSG00000008083	JARID2	2_histone_writer
ENSG00000129691	ASH2L	2_histone_writer
ENSG00000133895	MEN1	2_histone_writer
ENSG00000198646	NCOA6	2_histone_writer
ENSG00000057657	PRDM1	2_histone_writer
ENSG00000130711	PRDM12	2_histone_writer
ENSG00000067225	PKM	2_histone_writer
ENSG00000111725	PRKAB1	2_histone_writer
ENSG00000131791	PRKAB2	2_histone_writer
ENSG00000181929	PRKAG1	2_histone_writer
ENSG00000106617	PRKAG2	2_histone_writer
ENSG00000115592	PRKAG3	2_histone_writer
ENSG00000154229	PRKCA	2_histone_writer
ENSG00000177189	RPS6KA3	2_histone_writer
ENSG00000112742	TTK	2_histone_writer
ENSG00000158019	BRE	2_histone_writer
ENSG00000134574	DDB2	2_histone_writer
ENSG00000166477	LEO1	2_histone_writer
ENSG00000006712	PAF1	2_histone_writer
ENSG00000100387	RBX1	2_histone_writer
ENSG00000103549	RNF40	2_histone_writer
ENSG00000146414	SHPRH	2_histone_writer
ENSG00000113558	SKP1	2_histone_writer
ENSG00000124422	USP22	2_histone_writer
ENSG00000055483	USP36	2_histone_writer
ENSG00000095787	WAC	2_histone_writer
ENSG00000136770	DNAJC1	2_histone_writer
ENSG00000204389	HSPA1A	2_histone_writer
ENSG00000120071	KANSL1	2_histone_writer
ENSG00000001497	LAS1L	2_histone_writer
ENSG00000105618	PRPF31	2_histone_writer
ENSG00000178913	TAF7	2_histone_writer
ENSG00000136891	TEX10	2_histone_writer
ENSG00000111727	HCFC2	2_histone_writer
ENSG00000122966	CIT	2_histone_writer
ENSG00000012048	BRCA1	2_histone_writer
ENSG00000178691	SUZ12	2_histone_writer
ENSG00000125952	MAX	2_histone_writer
ENSG00000174197	MGA	2_histone_writer
ENSG00000133794	ARNTL	2_histone_writer
ENSG00000142611	PRDM16	2_histone_writer
ENSG00000141510	TP53	2_histone_writer
ENSG00000131759	RARA	2_histone_writer
ENSG00000172530	BANP	2_histone_writer
ENSG00000139618	BRCA2	2_histone_writer
ENSG00000172288	CDY1	2_histone_writer
ENSG00000182415	CDY2A	2_histone_writer
ENSG00000153046	CDYL	2_histone_writer
ENSG00000149474	CSRP2BP	2_histone_writer
ENSG00000134014	ELP3	2_histone_writer
ENSG00000125484	GTF3C4	2_histone_writer
ENSG00000128708	HAT1	2_histone_writer
ENSG00000077684	JADE1	2_histone_writer
ENSG00000043143	JADE2	2_histone_writer
ENSG00000102221	JADE3	2_histone_writer
ENSG00000187778	MCRS1	2_histone_writer
ENSG00000198408	MGEA5	2_histone_writer
ENSG00000122390	NAA60	2_histone_writer
ENSG00000135372	NAT10	2_histone_writer
ENSG00000025293	PHF20	2_histone_writer
ENSG00000221926	TRIM16	2_histone_writer
ENSG00000172977	KAT5	2_histone_writer
ENSG00000156650	KAT6B	2_histone_writer
ENSG00000103510	KAT8	2_histone_writer
ENSG00000083168	KAT6A	2_histone_writer
ENSG00000108773	KAT2A	2_histone_writer
ENSG00000136504	KAT7	2_histone_writer
ENSG00000114166	KAT2B	2_histone_writer
ENSG00000147133	TAF1	2_histone_writer
ENSG00000134852	CLOCK	2_histone_writer
ENSG00000084676	NCOA1	2_histone_writer
ENSG00000100393	EP300	2_histone_writer
ENSG00000005339	CREBBP	2_histone_writer
ENSG00000124151	NCOA3	2_histone_writer
ENSG00000147162	OGT	2_histone_writer
ENSG00000105202	FBL	2_histone_writer
ENSG00000166501	PRKCB	2_histone_writer
ENSG00000116455	WDR77	2_histone_writer
ENSG00000142453	CARM1	2_histone_writer
ENSG00000183576	SETD3	2_histone_writer
ENSG00000168137	SETD5	2_histone_writer
ENSG00000170364	SETMAR	2_histone_writer
ENSG00000181555	SETD2	2_histone_writer
ENSG00000116539	ASH1L	2_histone_writer
ENSG00000165671	NSD1	2_histone_writer
ENSG00000115593	SMYD1	2_histone_writer
ENSG00000145391	SETD7	2_histone_writer
ENSG00000139718	SETD1B	2_histone_writer
ENSG00000055609	KMT2C	2_histone_writer
ENSG00000167548	KMT2D	2_histone_writer
ENSG00000118058	KMT2A	2_histone_writer
ENSG00000143499	SMYD2	2_histone_writer
ENSG00000005483	KMT2E	2_histone_writer
ENSG00000185420	SMYD3	2_histone_writer
ENSG00000136169	SETDB2	2_histone_writer
ENSG00000143379	SETDB1	2_histone_writer
ENSG00000181090	EHMT1	2_histone_writer
ENSG00000204371	EHMT2	2_histone_writer
ENSG00000152455	SUV39H2	2_histone_writer
ENSG00000110066	KMT5B	2_histone_writer
ENSG00000133247	KMT5C	2_histone_writer
ENSG00000099381	SETD1A	2_histone_writer
ENSG00000183955	KMT5A	2_histone_writer
ENSG00000019485	PRDM11	2_histone_writer
ENSG00000112238	PRDM13	2_histone_writer
ENSG00000110851	PRDM4	2_histone_writer
ENSG00000138738	PRDM5	2_histone_writer
ENSG00000061455	PRDM6	2_histone_writer
ENSG00000126856	PRDM7	2_histone_writer
ENSG00000152784	PRDM8	2_histone_writer
ENSG00000126457	PRMT1	2_histone_writer
ENSG00000160310	PRMT2	2_histone_writer
ENSG00000100462	PRMT5	2_histone_writer
ENSG00000198890	PRMT6	2_histone_writer
ENSG00000132600	PRMT7	2_histone_writer
ENSG00000111218	PRMT8	2_histone_writer
ENSG00000164169	PRMT9	2_histone_writer
ENSG00000164256	PRDM9	2_histone_writer
ENSG00000116731	PRDM2	2_histone_writer
ENSG00000109685	WHSC1	2_histone_writer
ENSG00000104885	DOT1L	2_histone_writer
ENSG00000149311	ATM	2_histone_writer
ENSG00000175054	ATR	2_histone_writer
ENSG00000087586	AURKA	2_histone_writer
ENSG00000178999	AURKB	2_histone_writer
ENSG00000105146	AURKC	2_histone_writer
ENSG00000169679	BUB1	2_histone_writer
ENSG00000170312	CDK1	2_histone_writer
ENSG00000059758	CDK17	2_histone_writer
ENSG00000123374	CDK2	2_histone_writer
ENSG00000250506	CDK3	2_histone_writer
ENSG00000164885	CDK5	2_histone_writer
ENSG00000134058	CDK7	2_histone_writer
ENSG00000149554	CHEK1	2_histone_writer
ENSG00000213341	CHUK	2_histone_writer
ENSG00000167657	DAPK3	2_histone_writer
ENSG00000177602	GSG2	2_histone_writer
ENSG00000096968	JAK2	2_histone_writer
ENSG00000120539	MASTL	2_histone_writer
ENSG00000119408	NEK6	2_histone_writer
ENSG00000119638	NEK9	2_histone_writer
ENSG00000180370	PAK2	2_histone_writer
ENSG00000168078	PBK	2_histone_writer
ENSG00000123143	PKN1	2_histone_writer
ENSG00000113575	PPP2CA	2_histone_writer
ENSG00000132356	PRKAA1	2_histone_writer
ENSG00000162409	PRKAA2	2_histone_writer
ENSG00000253729	PRKDC	2_histone_writer
ENSG00000156858	PRR14	2_histone_writer
ENSG00000162302	RPS6KA4	2_histone_writer
ENSG00000100784	RPS6KA5	2_histone_writer
ENSG00000101109	STK4	2_histone_writer
ENSG00000198586	TLK1	2_histone_writer
ENSG00000146872	TLK2	2_histone_writer
ENSG00000178093	TSSK6	2_histone_writer
ENSG00000100749	VRK1	2_histone_writer
ENSG00000009954	BAZ1B	2_histone_writer
ENSG00000049618	ARID1B	2_histone_writer
ENSG00000138376	BARD1	2_histone_writer
ENSG00000036257	CUL3	2_histone_writer
ENSG00000139842	CUL4A	2_histone_writer
ENSG00000158290	CUL4B	2_histone_writer
ENSG00000167986	DDB1	2_histone_writer
ENSG00000163840	DTX3L	2_histone_writer
ENSG00000198919	DZIP3	2_histone_writer
ENSG00000086758	HUWE1	2_histone_writer
ENSG00000188895	MSL1	2_histone_writer
ENSG00000174579	MSL2	2_histone_writer
ENSG00000166349	RAG1	2_histone_writer
ENSG00000163961	RNF168	2_histone_writer
ENSG00000112130	RNF8	2_histone_writer
ENSG00000121067	SPOP	2_histone_writer
ENSG00000077721	UBE2A	2_histone_writer
ENSG00000119048	UBE2B	2_histone_writer
ENSG00000072401	UBE2D1	2_histone_writer
ENSG00000109332	UBE2D3	2_histone_writer
ENSG00000170142	UBE2E1	2_histone_writer
ENSG00000186591	UBE2H	2_histone_writer
ENSG00000177889	UBE2N	2_histone_writer
ENSG00000077152	UBE2T	2_histone_writer
ENSG00000024048	UBR2	2_histone_writer
ENSG00000140455	USP3	2_histone_writer
ENSG00000176871	WSB2	2_histone_writer
ENSG00000121481	RNF2	2_histone_writer
ENSG00000155827	RNF20	2_histone_writer
ENSG00000101945	SUV39H1	2_histone_writer
ENSG00000108799	EZH1	2_histone_writer
ENSG00000106462	EZH2	2_histone_writer
ENSG00000204227	RING1	2_histone_writer
ENSG00000115966	ATF2	2_histone_writer
ENSG00000089163	SIRT4	3_histone_eraser
ENSG00000124523	SIRT5	3_histone_eraser
ENSG00000142082	SIRT3	3_histone_eraser
ENSG00000132153	DHX30	1_histone_reader
ENSG00000163285	GABRG1	1_histone_reader
ENSG00000072501	SMC1A	1_histone_reader
ENSG00000101596	SMCHD1	1_histone_reader
ENSG00000197056	ZMYM1	1_histone_reader
ENSG00000146463	ZMYM4	1_histone_reader
ENSG00000132950	ZMYM5	1_histone_reader
ENSG00000163867	ZMYM6	1_histone_reader
ENSG00000185917	SETD4	2_histone_writer
ENSG00000155542	SETD9	2_histone_writer
ENSG00000170325	PRDM10	2_histone_writer
ENSG00000141956	PRDM15	2_histone_writer
ENSG00000166840	GLYATL1	2_histone_writer
ENSG00000156531	PHF6	1_histone_reader
ENSG00000085276	MECOM	2_histone_writer
ENSG00000074266	EED	9_Polycomb_group_protein
ENSG00000112511	PHF1	9_Polycomb_group_protein
ENSG00000106400	ZNHIT1	4_chromatin_remodeler
ENSG00000101126	ADNP	4_chromatin_remodeler
ENSG00000140396	NCOA2	4_chromatin_remodeler
ENSG00000196781	TLE1	4_chromatin_remodeler
ENSG00000140044	JDP2	4_chromatin_remodeler
ENSG00000134627	PIWIL4	4_chromatin_remodeler
ENSG00000102038	SMARCA1	4_chromatin_remodeler
ENSG00000080603	SRCAP	4_chromatin_remodeler
ENSG00000076108	BAZ2A	4_chromatin_remodeler
ENSG00000121988	ZRANB3	4_chromatin_remodeler
ENSG00000071243	ING3	4_chromatin_remodeler
ENSG00000119403	PHF19	4_chromatin_remodeler
ENSG00000104517	UBR5	4_chromatin_remodeler
ENSG00000165156	ZHX1	4_chromatin_remodeler
ENSG00000183495	EP400	4_chromatin_remodeler
ENSG00000103037	SETD6	4_chromatin_remodeler
ENSG00000175792	RUVBL1	4_chromatin_remodeler
ENSG00000139687	RB1	4_chromatin_remodeler
ENSG00000170004	CHD3	4_chromatin_remodeler
ENSG00000116254	CHD5	4_chromatin_remodeler
ENSG00000124177	CHD6	4_chromatin_remodeler
ENSG00000100888	CHD8	4_chromatin_remodeler
ENSG00000177200	CHD9	4_chromatin_remodeler
ENSG00000172534	HCFC1	4_chromatin_remodeler
ENSG00000111642	CHD4	4_chromatin_remodeler
ENSG00000171316	CHD7	4_chromatin_remodeler
ENSG00000153922	CHD1	4_chromatin_remodeler
ENSG00000173575	CHD2	4_chromatin_remodeler
ENSG00000171634	BPTF	4_chromatin_remodeler
ENSG00000085224	ATRX	4_chromatin_remodeler
ENSG00000127616	SMARCA4	1_histone_reader
ENSG00000099956	SMARCB1	1_histone_reader
ENSG00000183337	BCOR	9_Polycomb_group_protein
ENSG00000120616	EPC1	9_Polycomb_group_protein
ENSG00000011258	MBTD1	9_Polycomb_group_protein
ENSG00000041880	PARP3	9_Polycomb_group_protein
ENSG00000056661	PCGF2	9_Polycomb_group_protein
ENSG00000185619	PCGF3	9_Polycomb_group_protein
ENSG00000180628	PCGF5	9_Polycomb_group_protein
ENSG00000156374	PCGF6	9_Polycomb_group_protein
ENSG00000111752	PHC1	9_Polycomb_group_protein
ENSG00000134686	PHC2	9_Polycomb_group_protein
ENSG00000173889	PHC3	9_Polycomb_group_protein
ENSG00000163602	RYBP	9_Polycomb_group_protein
ENSG00000010803	SCMH1	9_Polycomb_group_protein
ENSG00000102098	SCML2	9_Polycomb_group_protein
ENSG00000146285	SCML4	9_Polycomb_group_protein
ENSG00000163935	SFMBT1	9_Polycomb_group_protein
ENSG00000168283	BMI1	9_Polycomb_group_protein
ENSG00000115289	PCGF1	9_Polycomb_group_protein
ENSG00000143033	MTF2	9_Polycomb_group_protein
ENSG00000165732	DDX21	10_RNA_modification
ENSG00000107625	DDX50	10_RNA_modification
ENSG00000115524	SF3B1	10_RNA_modification
ENSG00000189091	SF3B3	10_RNA_modification
ENSG00000136450	SRSF1	10_RNA_modification
ENSG00000112081	SRSF3	10_RNA_modification
ENSG00000182134	TDRKH	10_RNA_modification
ENSG00000162971	TYW5	10_RNA_modification
ENSG00000135316	SYNCRIP	10_RNA_modification
ENSG00000148584	A1CF	10_RNA_modification
ENSG00000141431	ASXL3	9_Polycomb_group_protein
ENSG00000171311	EXOSC1	10_RNA_modification
ENSG00000130713	EXOSC2	10_RNA_modification
ENSG00000107371	EXOSC3	10_RNA_modification
ENSG00000178896	EXOSC4	10_RNA_modification
ENSG00000077348	EXOSC5	10_RNA_modification
ENSG00000223496	EXOSC6	10_RNA_modification
ENSG00000075914	EXOSC7	10_RNA_modification
ENSG00000120699	EXOSC8	10_RNA_modification
ENSG00000123737	EXOSC9	10_RNA_modification

## Sheet: Table S2
Table S2. The dysregulation scores of significantly dysregulated Epigenetic regulator genes.
Gene Symbol	Cancer Type (TCGA abbreviation)	Normal logTPM	Tumor logTPM	Dysregulation score
PPP4C	UCS	5.86841	7.06879	1.84303
RAD54L	UCS	0.674441	4.04271	3.44212
MYSM1	UCS	4.44133	2.23603	-1.71893
TONSL	UCS	1.70975	3.47132	1.9488
PBK	UCS	0.112369	3.24045	3.14038
ARNTL	UCS	4.21723	1.79116	-1.96425
RCC1	UCS	3.75659	5.26044	1.91523
TTK	UCS	0.227746	3.80435	3.60154
HDAC2	UCS	5.8658	7.03395	1.81051
TOP2A	UCS	0.576282	6.20124	5.68807
SMYD2	UCS	3.5293	4.93785	1.79505
CHEK1	UCS	1.2666	4.04102	2.91312
BTAF1	UCS	5.02064	2.26335	-2.20748
CBX2	UCS	1.39837	4.6485	3.40327
CDC6	UCS	0.496715	3.36048	2.91816
EZH2	UCS	1.93771	3.906	2.18049
HMGN2	UCS	8.81456	9.59986	1.75059
PRDM8	UCS	3.71599	0.669923	-2.63913
CBX7	UCS	6.62544	1.73159	-4.1683
PKM	UCS	7.9003	9.29879	2.26365
ZBTB16	UCS	5.47286	0.227746	-4.64578
CDK5	UCS	2.93464	4.59756	1.98429
EYA1	UCS	0.044044	2.69618	2.65696
EYA2	UCS	2.64406	4.26837	1.91387
HELLS	UCS	1.89551	3.47396	1.78602
SFMBT2	UCS	2.64288	0.566569	-1.78689
HJURP	UCS	0.215315	3.91272	3.72098
SS18L2	UCS	3.99921	5.30857	1.74731
DPY30	UCS	5.64821	6.89349	1.86381
SUV39H2	UCS	1.91494	3.41022	1.70498
EXOSC5	UCS	3.78194	5.57078	2.203
PCNA	UCS	5.21649	6.75274	2.10751
UHRF1	UCS	0.215363	3.98558	3.7938
TRIM28	UCS	8.32894	9.19586	1.77902
ANP32A	UCS	6.1828	7.24047	1.73475
JAK2	UCS	3.50271	1.29334	-1.82578
RUVBL1	UCS	4.82165	6.2188	1.92518
EXOSC4	UCS	4.05187	5.84522	2.23707
ENY2	UCS	6.00612	7.39301	2.04462
ZBTB4	UCS	5.65365	3.04459	-1.98993
VRK1	UCS	3.09948	4.50278	1.74273
RAD51	UCS	0.660834	3.25109	2.66263
MAZ	UCS	7.00269	7.9874	1.75157
ATAD2	UCS	2.04125	3.53615	1.71844
CDK1	UCS	1.70306	5.49769	3.98113
HMGN1	UCS	6.9638	7.97524	1.77405
EZH1	UCS	6.14671	2.94133	-2.53226
FBL	UCS	8.00747	9.16462	2.03405
HDGF	UCS	6.99486	8.08134	1.85249
SIN3B	UCS	6.72456	4.15466	-1.83348
BUB1	UCS	0.390671	3.99645	3.64856
UBE2T	UCS	1.8976	5.41111	3.72131
IDH2	UCS	4.79474	7.22776	2.95809
CBX8	UCS	1.61867	3.36193	1.92052
RUVBL2	UCS	5.60158	6.8917	1.90356
KAT2B	UCS	3.89588	1.47561	-1.99363
SMARCA4	UCS	5.61357	6.9889	1.99007
SMYD3	UCS	3.40602	5.14982	2.1168
CBX3	UCS	6.38181	7.4635	1.78056
ASF1B	UCS	0.476111	4.28099	3.85702
APOBEC3B	UCS	0.669897	3.0038	2.40727
SETD1B	UCS	4.96858	2.59478	-1.82969
CHD4	UCS	6.56304	7.55131	1.70699
OGT	UCS	7.18237	4.53052	-1.86531
AURKA	UCS	0.896085	4.74638	3.94842
AURKB	UCS	0.449953	5.29093	4.89025
PARP1	UCS	5.30452	6.49568	1.77205
ZBTB38	UCS	4.9711	2.30771	-2.119
PPP4C	UCEC	5.90085	7.0669	1.78653
RAD54L	UCEC	0.660834	3.65088	3.05954
PBK	UCEC	0.138812	3.44105	3.31684
SETD7	UCEC	4.62067	2.20821	-1.92659
RCC1	UCEC	3.8167	5.4155	2.00014
TTK	UCEC	0.264242	3.23589	2.99943
SATB1	UCEC	3.82488	1.38463	-2.03806
TOP2A	UCEC	0.757894	5.70846	5.03026
SMYD2	UCEC	3.66	5.2285	1.95336
CHEK1	UCEC	1.32826	3.63359	2.445
PRDM11	UCEC	3.9617	1.73592	-1.8092
BTAF1	UCEC	4.90546	2.31641	-2.07323
CBX2	UCEC	1.42816	3.43443	2.15644
CDC6	UCEC	0.527085	3.03932	2.56765
EZH2	UCEC	1.88012	3.71599	2.03357
PRDM8	UCEC	3.60658	0.299837	-2.92751
CBX7	UCEC	6.40275	2.07758	-3.65192
SNAI2	UCEC	4.94163	1.65123	-2.77077
PKM	UCEC	7.92804	9.59716	2.50277
ZBTB16	UCEC	5.0379	0.0989609	-4.4092
EYA2	UCEC	2.82601	6.08856	3.55971
HJURP	UCEC	0.264242	3.62192	3.38546
DPY30	UCEC	5.74898	6.94327	1.7988
FOXA1	UCEC	0.0579713	2.07415	2.02227
PCNA	UCEC	5.27768	6.81586	2.09314
UHRF1	UCEC	0.252166	3.55471	3.32906
EXOSC4	UCEC	4.29066	6.02946	2.18996
NEK6	UCEC	2.98386	4.52171	1.85161
VRK1	UCEC	3.20803	4.64908	1.77837
RAD51	UCEC	0.696897	3.35209	2.72847
CDK1	UCEC	1.84034	5.23152	3.58469
HMGN1	UCEC	6.9772	8.08293	1.83939
EZH1	UCEC	5.92317	3.08597	-2.21437
HDGF	UCEC	6.9646	8.13494	1.90268
BUB1	UCEC	0.423298	3.68267	3.30388
UBE2T	UCEC	1.97125	5.23804	3.47407
IDH2	UCEC	4.94114	7.18098	2.7594
MECOM	UCEC	3.23285	5.3345	2.44159
PRDM5	UCEC	3.12282	0.68794	-2.10651
RUVBL2	UCEC	5.68227	6.95061	1.86584
PRKCA	UCEC	3.59823	1.4335	-1.78637
SMARCA4	UCEC	5.63728	7.07315	2.02864
IDH1	UCEC	4.57178	6.10078	2.00973
ASF1B	UCEC	0.527085	4.6999	4.22824
APOBEC3B	UCEC	0.808186	3.43044	2.70723
AURKA	UCEC	0.94187	4.00638	3.16355
TLE4	UCEC	4.10356	1.41737	-2.2547
AURKB	UCEC	0.556798	5.06311	4.56486
MEAF6	THCA	5.51128	6.46952	1.36353
EID1	THCA	6.69856	7.49606	1.2901
BTAF1	THCA	4.56258	2.83207	-1.39499
L3MBTL1	THCA	4.36468	2.27679	-1.76693
KDM5D	THCA	5.02374	0.00144196	-4.65287
CECR2	THCA	1.55136	0.11901	-1.31827
ASXL1	THCA	5.75683	4.00503	-1.32846
SNAI2	THCA	3.25566	1.77442	-1.24183
PKM	THCA	8.05922	8.79041	1.32385
ZBTB16	THCA	4.92837	2.07243	-2.49352
KAT2A	THCA	6.31257	4.32527	-1.52308
UTY	THCA	2.69398	0.00144196	-2.49443
MBD6	THCA	7.37382	5.06961	-1.76196
SETD6	THCA	5.00407	3.40343	-1.23266
NPM1	THCA	9.26165	10.2557	1.67511
PRDM1	THCA	3.1701	4.54477	1.60779
NPAS2	THCA	3.95805	2.2558	-1.41119
TLE1	THCA	4.853	3.17731	-1.31882
SIN3B	THCA	6.03586	4.07735	-1.51465
HDAC10	THCA	5.63983	3.80128	-1.4238
DOT1L	THCA	4.12278	2.15249	-1.66711
CDK3	THCA	4.33568	2.52759	-1.48926
RAG2	THCA	1.67855	0.112369	-1.44274
PHC1	THCA	5.87411	4.04407	-1.39807
HR	THCA	3.44242	1.29334	-1.89593
ASF1B	THCA	0.723329	2.35784	1.6877
USP49	THCA	3.04634	1.03282	-1.7895
CHD4	THCA	6.68291	7.49064	1.29918
TLE4	THCA	3.84906	2.06383	-1.50218
SAP25	THCA	3.99645	1.33398	-2.36857
TSSK6	TGCT	8.06789	1.02929	-5.21221
ZNF541	TGCT	4.82994	0.444675	-3.29187
TNP1	TGCT	12.99	0.233765	-9.81557
DPF3	TGCT	4.38686	0.628528	-2.76525
ATN1	TGCT	5.61945	7.14563	2.79829
DPPA3	TGCT	0.651697	7.32786	6.82369
CHD5	TGCT	6.22847	0.460477	-4.35801
NAP1L1	TGCT	7.45117	9.16676	3.40237
DNMT3L	TGCT	0.345972	3.97056	3.7029
DPY30	TGCT	5.09087	6.76349	2.82508
TRIM28	TGCT	8.83646	10.1186	3.28252
ANP32A	TGCT	4.67703	7.31077	3.69251
NPM1	TGCT	8.95072	10.5855	3.66101
SRSF3	TGCT	7.18147	8.45467	2.89892
TET1	TGCT	0.264242	3.35349	3.14907
PRDM1	TGCT	1.06422	3.75285	2.92954
APEX1	TGCT	5.11689	7.78302	3.82448
AURKC	TGCT	6.2259	1.49874	-3.31776
FBL	TGCT	7.79063	9.01664	2.98963
HDAC11	TGCT	6.94287	2.57794	-2.79322
IDH2	TGCT	3.1145	5.64115	3.2317
NCL	TGCT	7.54753	9.1427	3.30376
PRDM14	TGCT	0.537048	4.37858	3.96311
CBX3	TGCT	6.81626	8.09419	2.82098
PHC1	TGCT	6.02414	7.5261	2.86569
ANP32E	TGCT	2.95064	5.46367	3.18099
TNP2	TGCT	5.70159	0.00144196	-4.40944
AURKB	TGCT	1.53658	5.71415	4.52542
SF3B3	TGCT	6.53534	7.84902	2.79314
PARP1	TGCT	5.85327	7.37626	2.84804
ACTB	TGCT	9.70283	11.9333	4.42694
PHF1	STAD	5.75114	4.48066	-1.88511
RAD54L	STAD	0.660834	2.45704	1.72558
TONSL	STAD	1.51653	3.3668	1.68819
PBK	STAD	0.455231	3.65889	3.15501
BRCA2	STAD	0.546944	2.37319	1.76779
TTK	STAD	0.61448	3.17811	2.49795
APOBEC2	STAD	2.67153	0.434017	-2.52302
GADD45G	STAD	4.39515	2.52883	-2.33604
TOP2A	STAD	1.5415	5.42849	3.72225
CHEK1	STAD	1.31674	3.72306	2.2656
RNF2	STAD	2.05694	3.76674	1.48996
CDC6	STAD	0.64248	3.52304	2.8119
EZH2	STAD	1.73159	3.59823	1.68159
CHAF1B	STAD	0.783259	2.26034	1.39338
KDM5D	STAD	3.74317	1.64198	-2.50123
SMC1A	STAD	3.22052	5.09174	1.52703
CBX7	STAD	4.56689	3.41566	-1.63931
RSF1	STAD	2.87208	4.86797	1.68894
RB1	STAD	2.89352	4.80508	1.60232
ZBTB16	STAD	3.4075	0.856798	-2.91487
HELLS	STAD	1.17698	3.86405	2.56128
HJURP	STAD	0.660834	3.3752	2.64374
SUV39H2	STAD	1.46519	3.13522	1.51344
PCNA	STAD	4.5826	6.94124	1.86888
UHRF1	STAD	0.566569	3.47264	2.84552
SMARCD3	STAD	4.79445	2.93089	-2.37595
BRCA1	STAD	1.26962	3.14014	1.73483
NEK6	STAD	3.11282	5.24208	1.79658
DTX3L	STAD	2.94507	4.67304	1.41323
RAD51	STAD	0.740718	3.26766	2.44778
NBN	STAD	2.69847	4.50465	1.51779
PRDM1	STAD	1.78704	3.72639	1.74837
CXXC1	STAD	5.76419	4.55435	-1.82588
ATAD2	STAD	1.8524	3.83296	1.7826
CDK1	STAD	1.45997	5.01793	3.40193
BUB1	STAD	0.527085	3.91272	3.32931
UBE2T	STAD	1.5415	4.97066	3.26442
GSG2	STAD	0.496715	2.04822	1.49842
GADD45B	STAD	5.89141	4.6259	-1.89514
CDK3	STAD	2.77633	1.25458	-1.81846
CHRAC1	STAD	3.48297	5.32539	1.47018
ASF1B	STAD	0.964205	4.36849	3.30124
APOBEC3B	STAD	1.02217	3.24881	2.1174
ANP32E	STAD	2.92238	4.8365	1.6018
VDR	STAD	1.21473	3.93177	2.58722
OGT	STAD	5.9155	4.9679	-1.5798
PHC3	STAD	2.68951	4.67616	1.69922
AURKA	STAD	1.50129	4.5497	2.88797
TP53	STAD	3.53862	5.43167	1.51487
AURKB	STAD	1.32826	4.55952	3.0893
KDM1B	STAD	1.96016	3.85757	1.68792
PBK	SKCM	1.1316	3.90983	2.81734
ARNTL	SKCM	4.61976	2.21755	-2.2425
GADD45G	SKCM	4.77643	1.52155	-3.08975
TOP2A	SKCM	2.57191	4.64562	2.16263
APOBEC3C	SKCM	3.22204	5.60143	2.49078
BTAF1	SKCM	5.16333	2.69398	-2.29084
CDC6	SKCM	0.836717	3.61126	2.80347
KDM5D	SKCM	4.62153	1.60456	-2.8572
ZNF711	SKCM	3.14014	0.138812	-2.89277
ZBTB16	SKCM	4.88927	0.177594	-4.54265
UTY	SKCM	2.7303	0.556798	-2.07911
CDK2	SKCM	4.84881	7.42323	2.74206
PCNA	SKCM	5.02307	6.94178	2.09237
UHRF1	SKCM	1.21473	3.41701	2.24428
EXOSC4	SKCM	4.32162	6.21722	2.04501
NEK6	SKCM	2.30627	4.99506	2.76853
BUB1	SKCM	1.17058	3.5754	2.4453
UBE2T	SKCM	2.1097	4.87628	2.83951
APOBEC3G	SKCM	1.48594	3.91851	2.48394
GADD45B	SKCM	6.78098	4.18914	-2.35741
PKN1	SKCM	4.40367	6.75343	2.502
CBX3	SKCM	5.77852	7.67627	2.09752
HR	SKCM	6.92378	3.64279	-3.04163
ASF1B	SKCM	1.42007	4.03397	2.663
APOBEC3B	SKCM	0.83269	3.45432	2.65041
AURKA	SKCM	1.38463	4.24572	2.90896
AURKB	SKCM	2.79724	4.77036	2.06983
PARP1	SKCM	4.4884	6.47788	2.14465
RAD54L	SARC	0.832897	3.21347	2.33216
PBK	SARC	0.972852	3.51296	2.48356
RCC1	SARC	2.49993	4.82372	2.17847
TTK	SARC	0.448834	2.61603	2.1411
PRKDC	SARC	4.17779	6.11349	1.69285
TOP2A	SARC	2.21137	5.66958	3.32966
CBX2	SARC	0.539007	2.45442	1.88408
CDC6	SARC	0.478959	3.07909	2.57229
EZH2	SARC	1.0658	3.54612	2.41836
CHAF1B	SARC	0.74286	2.61605	1.83001
KDM5D	SARC	1.58991	0.0854274	-1.5969
SMC1A	SARC	2.99566	4.66852	1.49873
CBX7	SARC	5.33873	3.74641	-1.90265
A1CF	SARC	1.52214	0.00144196	-1.60918
SNAI2	SARC	2.75547	5.48894	2.57329
EYA2	SARC	2.03243	3.67581	1.52524
HELLS	SARC	1.18013	2.78368	1.53495
HJURP	SARC	0.529047	3.01007	2.45027
CDK2	SARC	3.0474	5.1821	1.95755
UHRF1	SARC	0.575486	3.6894	3.08046
DNMT1	SARC	3.41357	5.58576	1.97376
BAZ1A	SARC	1.97354	3.87341	1.78515
PRKAG2	SARC	4.99315	3.3498	-1.9336
WHSC1	SARC	2.44671	4.28953	1.70059
GLYATL1	SARC	3.88787	0.522061	-3.59182
BRCA1	SARC	1.15838	2.82188	1.59616
CHAF1A	SARC	2.23862	4.3238	1.95505
RAD51	SARC	1.22759	3.38347	2.08452
PRDM1	SARC	0.707688	2.2588	1.50998
CRB2	SARC	1.43199	0.0579713	-1.45726
ATAD2	SARC	1.09572	3.47515	2.31574
CDK1	SARC	1.83442	4.78558	2.84453
SIN3B	SARC	3.04784	4.63233	1.40731
BUB1	SARC	0.790346	3.42304	2.58676
UBE2T	SARC	2.64029	4.99192	2.19815
IDH2	SARC	7.64046	6.53504	-1.54956
SETD5	SARC	2.99971	4.77142	1.59733
DOT1L	SARC	1.66781	3.21196	1.4472
PRKAA2	SARC	2.33051	0.412459	-2.05352
PHF19	SARC	3.60829	5.51275	1.69471
SRCAP	SARC	1.5049	3.26842	1.67604
HNF1A	SARC	2.34621	0.0157825	-2.46681
ASF1B	SARC	1.25978	4.56076	3.22775
APOBEC3B	SARC	1.46016	3.2328	1.68776
AURKA	SARC	1.53072	3.94636	2.32666
AURKB	SARC	1.59513	4.59938	2.91152
PHF1	READ	6.53638	4.66223	-1.82354
RAD54L	READ	0.83269	3.22508	2.39883
DDX21	READ	3.90549	5.70296	1.82771
ZNF532	READ	4.73093	2.86216	-1.83214
HCFC2	READ	3.52619	1.58543	-1.91347
PBK	READ	0.385142	3.5399	3.15774
BRCA2	READ	0.455231	2.31066	1.85895
RCC1	READ	3.54854	5.44393	1.92286
TTK	READ	0.460477	3.35624	2.89933
TOP2A	READ	1.42546	5.58164	4.16722
CHEK1	READ	1.72942	4.1692	2.45317
CBX2	READ	0.581106	2.45442	1.87782
CDC6	READ	0.556798	3.89443	3.34194
EZH2	READ	1.88789	3.99467	2.1214
KDM5D	READ	4.87512	0.978906	-3.85848
PRDM8	READ	3.13438	0.576282	-2.53383
CBX7	READ	6.01695	2.95255	-3.01782
A1CF	READ	0.351616	2.63947	2.29058
SMARCA1	READ	4.099	2.06036	-2.0069
ZBTB16	READ	3.87835	0.276196	-3.57212
APOBEC1	READ	0.125591	2.75083	2.62621
UTY	READ	2.0895	0.264242	-1.80908
SMYD1	READ	2.88772	0.0717607	-2.79361
HELLS	READ	1.07795	3.32497	2.25536
HJURP	READ	0.718898	3.59108	2.87774
SATB2	READ	1.75741	4.80486	3.06105
EXOSC5	READ	3.64454	5.38719	1.77087
PCNA	READ	4.98441	7.43834	2.49252
UHRF1	READ	0.49159	3.65889	3.17111
SMARCD3	READ	5.4221	2.62781	-2.7523
CBX6	READ	4.83471	2.51627	-2.28101
RAD51	READ	0.84881	3.67704	2.83481
ATAD2	READ	1.66038	3.81874	2.17122
CDK1	READ	1.59502	5.46044	3.87777
BUB1	READ	0.556756	3.82794	3.2755
UBE2T	READ	2.37876	5.10436	2.74401
CHD3	READ	6.33656	4.44233	-1.84517
PRKCB	READ	2.60668	0.740718	-1.84578
GADD45B	READ	6.07289	4.21344	-1.81243
PRKAA2	READ	2.05865	0.252166	-1.79055
IDH1	READ	4.75225	6.62598	1.91052
HNF1A	READ	0.651697	4.02421	3.37756
PHC1	READ	4.74715	2.62781	-2.08258
ASF1B	READ	0.836603	4.57111	3.74098
APOBEC3B	READ	0.766389	3.49454	2.73408
VDR	READ	1.7294	4.74744	3.03142
AURKA	READ	1.38461	5.13797	3.76408
TP53	READ	3.95244	5.7587	1.83686
AURKB	READ	1.16733	4.85455	3.69626
UBE2N	PRAD	5.67713	6.6793	1.179
ARNTL	PRAD	3.46086	1.97856	-1.37451
EYA4	PRAD	2.49975	0.896085	-1.52581
HDAC7	PRAD	5.87455	4.61827	-1.0733
TOP2A	PRAD	0.993515	2.17985	1.21728
APOBEC3C	PRAD	4.48162	3.11039	-1.23163
PRDM11	PRAD	3.18758	1.93771	-1.15058
BTAF1	PRAD	4.10098	2.85819	-1.11505
YWHAE	PRAD	7.93501	8.94129	1.25344
L3MBTL1	PRAD	3.84106	2.0827	-1.63872
PRDM8	PRAD	4.59161	2.33514	-2.11345
SNAI2	PRAD	4.29171	2.47535	-1.68269
EYA1	PRAD	2.82597	1.5998	-1.13814
KAT2A	PRAD	6.25373	4.97323	-1.08571
ZNF217	PRAD	3.49007	4.62326	1.24189
FOXA1	PRAD	6.33646	7.76136	1.62227
ANP32A	PRAD	6.00922	6.95537	1.13332
NPM1	PRAD	9.2354	10.2461	1.29841
SMARCD3	PRAD	6.17086	4.0153	-1.96336
GLYATL1	PRAD	2.48823	5.69973	3.289
PARP3	PRAD	4.57111	3.19867	-1.23005
MAZ	PRAD	7.06412	8.41384	1.56975
EZH1	PRAD	5.01439	3.71049	-1.14771
SIN3B	PRAD	5.852	4.16878	-1.50094
HDAC10	PRAD	5.67272	4.40639	-1.08964
APOBEC3G	PRAD	3.60296	2.44912	-1.04162
PHF19	PRAD	4.67756	3.32353	-1.20833
MTA1	PRAD	6.59589	5.32071	-1.06974
IDH1	PRAD	6.40473	7.70523	1.5
PHC1	PRAD	5.1283	3.66175	-1.30681
HR	PRAD	3.03756	1.57335	-1.36959
OGT	PRAD	6.46997	5.21536	-1.05308
SAP25	PRAD	2.80962	0.576282	-2.14582
ZNF516	PRAD	3.75335	2.11639	-1.52006
SIRT4	PCPG	2.88184	0.848771	-2.03361
ARNTL	PCPG	4.85957	2.73676	-2.12372
SMYD2	PCPG	3.52117	5.36338	1.84155
USP11	PCPG	5.01929	7.28473	2.26451
KDM5D	PCPG	4.08502	0.0717607	-4.01402
PRDM8	PCPG	0.465724	2.88867	2.42286
ACTL6B	PCPG	0.252166	4.78481	4.5326
CHD5	PCPG	0.0579713	2.36763	2.30965
PSIP1	PCPG	4.18914	6.26681	2.07689
TDRKH	PCPG	1.66949	3.45955	1.78975
HDAC9	PCPG	0.816409	4.2743	3.45774
JADE3	PCPG	3.49964	1.75533	-1.74497
TP53BP1	PCPG	2.97103	4.87951	1.90793
NPAS2	PCPG	4.54726	2.62778	-1.92033
TRIM16	PCPG	4.67415	2.4921	-2.18292
UBE2T	PCPG	2.00033	3.84557	1.84487
GADD45B	PCPG	6.43547	4.56962	-1.86705
IDH1	PCPG	7.69916	4.55554	-3.14505
HR	PCPG	1.10501	3.45627	2.35105
RBBP7	PCPG	9.32086	6.18763	-3.13497
VDR	PCPG	3.94308	0.710164	-3.23366
ING2	PCPG	5.29687	2.96458	-2.33329
GADD45G	PAAD	4.61827	3.86004	-2.08802
TOP2A	PAAD	0.240015	3.74752	3.4384
APOBEC3C	PAAD	1.49109	4.39581	2.47537
KDM5D	PAAD	4.09857	1.96016	-3.31856
PKM	PAAD	5.63258	9.56041	2.30598
ZBTB16	PAAD	3.18763	2.06036	-2.04512
APOBEC1	PAAD	0.00144196	2.03595	2.03409
HJURP	PAAD	0.12565	2.18304	2.02121
SETD6	PAAD	4.12278	3.1765	-2.1334
FOXA1	PAAD	0.240015	2.24825	1.93913
UHRF1	PAAD	0.164789	2.47539	2.26315
RAD51	PAAD	0.276196	2.31066	1.95493
PRDM1	PAAD	0.486464	2.82188	2.19535
CXXC1	PAAD	5.78373	5.1065	-2.34261
CDK1	PAAD	0.423298	3.71821	3.17302
TRIM16	PAAD	2.00753	4.78664	2.20105
BUB1	PAAD	0.112369	2.24517	2.10045
UBE2T	PAAD	0.390671	3.74104	3.23788
APOBEC3G	PAAD	0.934317	3.53122	2.32787
PHF19	PAAD	1.72293	4.21657	1.99753
SMYD3	PAAD	1.88792	4.443	2.01147
ASF1B	PAAD	0.299837	3.05848	2.67231
VDR	PAAD	0.816409	3.85408	2.8026
OGT	PAAD	6.13222	4.90981	-2.98813
AURKA	PAAD	0.527085	2.87994	2.20109
AURKB	PAAD	0.32309	3.07742	2.6613
PHF1	OV	7.81696	5.0016	-1.93105
PPP4C	OV	5.42175	6.99684	2.18843
RAD54L	OV	0.609758	2.6533	2.11252
TONSL	OV	1.68972	3.49709	1.99853
PBK	OV	0.0989609	3.23969	3.15192
TTK	OV	0.190303	3.22744	3.05867
GADD45G	OV	5.74496	2.76042	-2.33463
TOP2A	OV	0.439346	4.75865	4.36901
CHEK1	OV	1.53157	3.31264	1.95433
BTAF1	OV	5.08985	2.18616	-2.32789
PRDM8	OV	2.79304	0.368491	-2.10858
CBX7	OV	6.08358	2.67267	-2.7227
DPF3	OV	3.67253	0.795742	-2.46132
PKM	OV	7.76276	9.70118	2.8166
ZBTB16	OV	5.19318	0.656265	-3.94943
CDK5	OV	2.22366	4.32599	2.35389
EYA2	OV	0.357261	5.54709	5.23024
SFMBT2	OV	3.05848	0.740718	-1.97177
HJURP	OV	0.240015	3.42704	3.21417
DPY30	OV	5.54783	6.88283	1.96261
ZNHIT1	OV	5.20345	6.84694	2.23214
PCNA	OV	5.09698	6.55498	2.0346
UHRF1	OV	0.270219	2.49975	2.2601
EXOSC4	OV	3.63065	5.94958	2.72966
TDRKH	OV	1.1316	2.97836	1.97477
NEK6	OV	2.47403	4.51545	2.3213
RAD51	OV	0.714577	3.08932	2.45559
CRB2	OV	0.12565	2.39397	2.28253
CDK1	OV	1.49875	4.89555	3.56635
EZH1	OV	6.21126	3.12034	-2.38825
HDGF	OV	6.69876	8.31942	2.37848
CHD7	OV	1.76594	3.91655	2.35039
CTCFL	OV	0.0299822	2.44116	2.41457
YWHAZ	OV	7.25468	8.5157	2.08172
BUB1	OV	0.401619	3.57422	3.21803
UBE2T	OV	0.956788	5.09577	4.24722
IDH2	OV	4.13061	6.60505	2.94172
MECOM	OV	1.50638	4.98509	3.64912
PRDM5	OV	3.75497	0.84881	-2.48138
CHRAC1	OV	3.82897	5.50737	2.11156
ASF1B	OV	0.757849	4.80949	4.13737
APOBEC3B	OV	0.61448	3.2966	2.75163
VDR	OV	0.444624	2.51376	2.11943
AURKA	OV	1.75318	4.10064	2.54579
TAF10	OV	6.27693	8.09449	2.52765
AURKB	OV	0.44431	4.43966	4.04562
ACTB	OV	10.932	11.6659	1.97066
RAD54L	LUSC	0.949371	3.31336	2.42656
TONSL	LUSC	1.4388	3.07142	1.72746
PBK	LUSC	0.465724	3.54611	3.11109
RCC1	LUSC	3.75817	5.19362	1.68317
TTK	LUSC	0.496715	3.52994	3.06596
PRKDC	LUSC	5.07903	6.40063	1.65638
TOP2A	LUSC	1.57578	5.4219	3.94999
CHEK1	LUSC	1.29927	3.94542	2.73179
RNF2	LUSC	2.80345	4.27511	1.65645
CBX2	LUSC	1.26962	3.15802	1.97208
CDC6	LUSC	0.8805	4.17199	3.34953
EZH2	LUSC	2.29893	3.92752	1.78012
CHAF1B	LUSC	1.07107	2.67153	1.67106
ACTL6A	LUSC	4.67021	6.68286	2.32049
KDM5D	LUSC	5.04876	2.09793	-2.61805
CBX7	LUSC	5.24495	3.19627	-1.70297
PKM	LUSC	8.45342	10.0736	2.17741
ZBTB16	LUSC	4.8729	0.357261	-4.19444
EYA2	LUSC	1.53154	4.20602	2.77543
HELLS	LUSC	1.35106	3.46022	2.19821
HJURP	LUSC	1.0007	3.63989	2.70515
SUV39H2	LUSC	1.63736	3.25566	1.72622
EXOSC5	LUSC	3.31336	5.07024	1.97528
PCNA	LUSC	5.24038	7.21951	2.32455
UHRF1	LUSC	0.84881	3.92084	3.12798
RUVBL1	LUSC	4.45951	6.11674	1.95117
RAD51	LUSC	0.911493	3.88222	3.0308
ATAD2	LUSC	2.35361	3.9515	1.75302
CDK1	LUSC	2.12798	5.46875	3.48103
EZH1	LUSC	5.49153	3.46091	-1.66866
MSH6	LUSC	3.6289	5.14671	1.757
TRIM16	LUSC	4.09603	5.54078	1.71473
FBL	LUSC	7.0015	8.43617	1.89616
YWHAZ	LUSC	7.65667	9.31092	2.15894
BUB1	LUSC	1.09829	3.87783	2.85194
UBE2T	LUSC	1.98588	5.38216	3.52718
IDH2	LUSC	5.52234	6.89582	1.73748
GADD45B	LUSC	7.87466	4.8105	-2.54511
HR	LUSC	1.41737	3.28403	1.96008
ASF1B	LUSC	1.37908	4.51105	3.22287
APOBEC3B	LUSC	1.38463	4.49284	3.19948
AURKA	LUSC	1.42816	4.43032	3.09629
AURKB	LUSC	1.71854	5.05312	3.44786
SAP25	LUSC	3.91561	1.25458	-2.40294
PBK	LUAD	0.49159	2.24825	1.78446
ARNTL	LUAD	4.63871	2.96737	-1.40906
RCC1	LUAD	3.68996	5.03741	1.5561
TTK	LUAD	0.511972	2.02892	1.5459
TOP2A	LUAD	1.58783	4.70212	3.20407
CHEK1	LUAD	1.3051	2.91093	1.67963
CDC6	LUAD	0.84881	2.87597	2.07515
KDM5D	LUAD	4.99439	0.0717607	-4.64023
CBX7	LUAD	5.25557	3.27959	-1.67882
PKM	LUAD	8.45716	9.36399	1.38502
ZBTB16	LUAD	4.85113	1.07795	-3.49888
UTY	LUAD	2.62434	0.0157825	-2.46017
HJURP	LUAD	0.975246	2.61843	1.69833
DPY30	LUAD	5.55198	6.63044	1.39238
EXOSC5	LUAD	3.34501	4.5398	1.38392
FOXA1	LUAD	2.95717	4.80332	2.01335
UHRF1	LUAD	0.840743	3.04459	2.25138
TDRKH	LUAD	2.40353	3.86107	1.59344
RAD51	LUAD	0.934317	2.49592	1.61443
CDK1	LUAD	2.1862	4.18356	2.12097
EZH1	LUAD	5.47203	3.66571	-1.49691
APOBEC3A	LUAD	3.87387	1.08475	-2.57008
SIN3B	LUAD	5.90886	3.95805	-1.61671
YWHAZ	LUAD	7.68548	8.7724	1.52149
BUB1	LUAD	1.10165	2.93376	1.8944
UBE2T	LUAD	1.9749	4.6106	2.74736
IDH2	LUAD	5.52498	6.61044	1.39786
GADD45B	LUAD	7.7544	5.61034	-1.7056
ASF1B	LUAD	1.40381	3.47132	2.14689
APOBEC3B	LUAD	1.34542	2.80139	1.53205
AURKA	LUAD	1.47821	3.67483	2.28021
AURKB	LUAD	1.6942	3.71599	2.11758
SAP25	LUAD	3.86898	1.39564	-2.25458
PBK	LIHC	0.138812	1.63275	1.4832
ARNTL	LIHC	3.30244	2.49847	-1.05943
CBX1	LIHC	2.73896	3.93841	0.987568
TTK	LIHC	0.12565	1.1316	0.996234
GADD45G	LIHC	6.43769	5.46474	-1.47095
SATB1	LIHC	2.57671	1.40651	-1.36952
TOP2A	LIHC	0.49159	3.40071	2.87109
CHEK1	LIHC	0.566569	1.75747	1.14708
CDC6	LIHC	0.449953	1.78704	1.30228
KDM8	LIHC	5.54611	2.73578	-3.23937
PKM	LIHC	3.87541	5.31442	1.13922
CDK5	LIHC	2.50358	3.78672	1.08947
HELLS	LIHC	0.49159	1.51146	0.981847
BRMS1	LIHC	3.68382	4.99012	1.02133
HJURP	LIHC	0.317296	1.69641	1.35457
EXOSC5	LIHC	3.29124	4.56019	1.01435
PCNA	LIHC	3.87886	5.62004	1.44112
UHRF1	LIHC	0.158322	1.48594	1.31537
EXOSC4	LIHC	4.01755	5.41384	1.08551
TDRKH	LIHC	1.11503	2.35643	1.15515
PRKAG2	LIHC	3.90264	3.21276	-0.99178
GLYATL1	LIHC	7.13992	5.51128	-2.18096
ZNF687	LIHC	2.4225	3.69051	1.08061
VRK1	LIHC	1.40651	2.58277	1.06746
PARP3	LIHC	4.08111	3.26014	-1.13668
CHAF1A	LIHC	1.2576	2.61609	1.2612
RAD51	LIHC	0.30567	1.46519	1.13588
SS18L1	LIHC	3.63874	2.86414	-1.05608
ATAD2	LIHC	1.51398	2.9857	1.35461
CDK1	LIHC	0.41251	2.87994	2.43552
HDAC6	LIHC	5.73892	5.20242	-0.980445
TRIM16	LIHC	1.74461	2.85621	0.97664
VPS72	LIHC	3.2166	4.88565	1.42022
HDAC11	LIHC	1.63275	3.23124	1.47219
BUB1	LIHC	0.151856	1.46519	1.30159
UBE2T	LIHC	0.762141	3.2944	2.4733
CBX8	LIHC	1.36234	2.47276	1.00503
SETD5	LIHC	4.03834	3.37032	-0.980411
GADD45B	LIHC	7.26476	6.059	-1.76775
USP15	LIHC	4.71289	4.03219	-1.04528
PHF19	LIHC	1.58301	2.85018	1.14471
SMYD3	LIHC	2.02183	3.81772	1.63948
MTA1	LIHC	4.6728	4.00367	-1.03061
PKN1	LIHC	3.82841	5.51128	1.38672
ASF1B	LIHC	0.357261	2.09792	1.71302
APOBEC3B	LIHC	0.288017	1.74026	1.42997
HMGN4	LIHC	2.66925	3.84813	0.972386
AURKA	LIHC	0.993458	3.05848	1.98817
EHMT2	LIHC	3.19151	4.60647	1.16808
AURKB	LIHC	0.61448	2.65561	1.9936
SAP25	LIHC	1.30218	0.401619	-1.0013
PBK	LGG	0.0854274	2.00753	1.91499
RCC1	LGG	1.88982	3.56203	1.51487
GADD45G	LGG	3.46218	5.95445	2.20402
PRMT8	LGG	4.07561	1.412	-3.00294
TOP2A	LGG	0.12565	2.71167	2.57556
APOBEC3C	LGG	0.736381	2.43589	1.6382
SMYD2	LGG	5.16493	3.62421	-1.97075
EZH2	LGG	0.824563	2.83615	1.94293
L3MBTL1	LGG	4.15551	2.95621	-1.54529
ACTL6A	LGG	2.61965	4.56076	1.723
SMC1A	LGG	2.4505	4.29285	1.63832
PRDM8	LGG	4.26648	2.38984	-2.23187
CBX7	LGG	6.39939	4.77142	-2.16079
ACTL6B	LGG	5.42327	4.36535	-1.50946
RB1	LGG	2.80859	4.69442	1.65199
EYA1	LGG	1.37349	3.23589	1.74804
CHD5	LGG	6.06895	2.09792	-4.47633
PDP1	LGG	4.75413	3.45959	-1.69037
PRDM2	LGG	5.21342	3.95431	-1.69318
CDK2	LGG	1.66947	3.45559	1.64712
PAK2	LGG	3.06623	4.94869	1.62717
UHRF1	LGG	0.736381	4.13023	3.33254
ATXN7L3	LGG	6.31958	4.92412	-1.92162
CDYL	LGG	2.44123	4.16835	1.52387
JADE3	LGG	0.934317	3.1377	2.1256
USP3	LGG	2.53255	4.32485	1.58144
CDK1	LGG	0.623867	2.41977	1.74396
NPAS2	LGG	4.542	3.15722	-1.76294
CHD7	LGG	2.15249	4.79859	2.46689
NPM2	LGG	6.16904	2.82798	-3.85469
TRIM24	LGG	2.35925	4.26837	1.7127
PRKCB	LGG	6.11945	3.42907	-3.19988
IDH1	LGG	3.53926	5.64816	1.81422
CIT	LGG	5.46455	4.09179	-1.82773
TP53	LGG	2.0057	4.95566	2.78296
AURKB	LGG	0.0989609	1.8524	1.7452
PBK	LAML	6.18645	1.29927	-4.50332
NCOR1	LAML	4.79604	7.36299	2.86453
SATB1	LAML	0.496715	6.70846	6.24257
ATRX	LAML	3.1195	6.04965	3.1237
PRDM11	LAML	0.252166	3.04283	2.80631
BAZ2B	LAML	3.55961	5.94255	2.60381
KDM5D	LAML	0.0717607	4.24724	4.17993
PRDM8	LAML	0.0299822	3.85306	3.82494
ZBTB16	LAML	0.202885	4.23891	4.04861
INO80D	LAML	1.24543	3.91561	2.74746
UTY	LAML	0.0157825	3.23741	3.2226
CREBBP	LAML	3.44437	6.11526	2.88461
PDP1	LAML	0.956816	3.44641	2.54896
GFI1	LAML	1.34257	5.15429	3.89502
PRKAG2	LAML	1.83026	4.64677	2.93007
UHRF2	LAML	4.08968	6.44426	2.60834
HDAC9	LAML	0.41251	4.45617	4.06926
DTX3L	LAML	2.07415	4.48166	2.53621
ATXN7	LAML	2.44113	5.3785	3.08884
MGMT	LAML	0.164789	3.10116	2.94659
CTBP2	LAML	1.06764	5.44598	4.44458
CDYL2	LAML	0.044044	2.85216	2.81085
TLE1	LAML	0.0854274	2.75083	2.67071
APOBEC3A	LAML	0.044044	3.00555	2.96424
CTCFL	LAML	6.64306	0.00144196	-6.22943
MECOM	LAML	2.92047	0.0717607	-2.6675
TET2	LAML	2.1197	4.78876	2.80058
NCOA2	LAML	2.27378	4.78664	2.65394
SMYD3	LAML	8.12926	4.88951	-2.73535
MSL2	LAML	3.53309	5.84954	2.53567
KANSL1	LAML	4.30201	6.64736	2.61228
IKZF1	LAML	4.39686	6.74818	2.62413
PCGF2	LAML	4.17917	0.264242	-3.65562
PHC3	LAML	2.8331	6.10955	3.45224
AURKA	LAML	6.50186	3.41294	-2.6855
TP53	LAML	2.10467	5.82733	3.85325
TLE4	LAML	2.55601	5.95022	3.55281
ASH1L	LAML	2.97012	5.66708	2.88125
ZNF516	LAML	0.132231	4.41897	4.29494
EYA4	KIRP	1.57578	0.044044	-1.55155
TOP2A	KIRP	0.517036	2.10129	1.57776
APOBEC3C	KIRP	2.50613	4.51923	1.98159
KDM5D	KIRP	3.36048	1.00792	-2.39481
CBX7	KIRP	5.16197	3.91748	-1.30939
SNAI2	KIRP	2.67827	0.808186	-1.90376
UTY	KIRP	2.00033	0.227746	-1.79773
SATB2	KIRP	1.95645	3.46222	1.48118
GLYATL1	KIRP	6.04837	4.82077	-1.30364
PRDM16	KIRP	2.28421	0.0717607	-2.24117
CRB2	KIRP	2.09455	0.0854274	-2.03546
JDP2	KIRP	4.16675	3.03932	-1.17982
IDH2	KIRP	7.753	6.48559	-1.36489
MECOM	KIRP	5.1165	1.2756	-3.90523
GADD45B	KIRP	6.72768	5.07553	-1.73673
DDB2	KIRP	3.47523	5.62503	2.10611
VDR	KIRP	3.33929	2.15738	-1.2239
CIT	KIRP	3.35624	2.17346	-1.22498
SAP30	KIRC	2.22989	4.5398	2.30279
EYA4	KIRC	1.82007	0.434017	-1.39186
TOP2A	KIRC	0.696897	2.52379	1.82467
APOBEC3C	KIRC	2.70287	4.87193	2.16044
EYA2	KIRC	2.37045	1.09829	-1.27973
UHRF1	KIRC	0.276196	1.59023	1.31316
NEK6	KIRC	3.65659	5.81152	2.14326
PRDM16	KIRC	2.52883	0.486464	-2.05044
PRDM1	KIRC	1.46519	3.30023	1.83036
CRB2	KIRC	1.87226	0.215363	-1.66287
NPM2	KIRC	2.87597	1.5998	-1.28535
APOBEC3G	KIRC	2.42522	4.48549	2.05252
MECOM	KIRC	5.67561	3.14906	-2.54467
DDB2	KIRC	3.49326	5.51353	2.00912
ASF1B	KIRC	0.749309	2.21441	1.46271
IKZF1	KIRC	0.808186	2.63251	1.82174
AURKB	KIRC	0.455231	1.78704	1.33035
EYA4	KICH	1.71801	0.0510077	-1.49628
GADD45G	KICH	4.13226	6.3146	2.59298
SMYD2	KICH	4.68991	5.67639	1.45254
KDM5D	KICH	3.22068	0.481288	-2.41934
ZNF711	KICH	1.84438	0.177594	-1.4835
SNAI2	KICH	2.93504	1.16414	-1.47923
PKM	KICH	9.18668	9.6466	1.37285
UTY	KICH	1.70967	0.164789	-1.37498
EYA2	KICH	2.04982	0.351616	-1.4945
HSPA1A	KICH	7.38824	4.99497	-1.65906
PDP1	KICH	2.99734	4.90594	2.20646
PRDM4	KICH	3.89981	4.93573	1.42346
PRKAG2	KICH	4.6224	6.19148	2.02843
GLYATL1	KICH	4.835	0.240015	-4.11451
NEK6	KICH	3.04576	1.23927	-1.50382
CRB2	KICH	1.5586	0.0299822	-1.37374
NPAS2	KICH	4.3557	0.537015	-3.38584
TLE1	KICH	4.2142	5.17894	1.38352
SETMAR	KICH	3.86358	5.00393	1.52429
JDP2	KICH	4.26724	2.47128	-1.3719
IDH2	KICH	7.54639	8.71554	1.91907
SMYD3	KICH	3.74467	2.01468	-1.35786
HNF1A	KICH	2.90032	0.828498	-1.7836
VDR	KICH	3.18363	4.59064	1.72338
AURKA	KICH	1.37902	2.70948	1.4675
RAD54L	HNSC	1.61162	3.12119	1.38857
TONSL	HNSC	1.566	3.02878	1.34522
APOBEC2	HNSC	2.10041	0.177594	-2.0805
TOP2A	HNSC	3.51487	5.33504	1.55629
CHEK1	HNSC	2.3961	3.75178	1.1758
CDC6	HNSC	2.18614	3.9046	1.55434
KDM5D	HNSC	2.8188	1.70085	-1.32957
SNAI2	HNSC	3.57771	5.43152	1.58522
DPF1	HNSC	0.258204	1.62105	1.34346
ZBTB16	HNSC	1.19532	0.240015	-1.04505
UTY	HNSC	1.87801	0.736381	-1.28262
EYA2	HNSC	4.54623	2.14436	-2.74317
SMYD1	HNSC	1.16029	0.0299822	-1.21742
HJURP	HNSC	1.65352	3.29952	1.52186
FOXA1	HNSC	3.17455	1.47821	-1.93467
UHRF1	HNSC	2.57177	4.0812	1.31636
HLTF	HNSC	2.04948	3.28923	1.08589
HMGN5	HNSC	3.06883	2.12301	-1.17621
NEK6	HNSC	2.37794	3.71382	1.15736
MAPKAPK3	HNSC	5.46631	4.64044	-1.23625
RAD51	HNSC	2.48424	3.86256	1.19182
ATAD2	HNSC	2.31354	3.81466	1.32743
CDK1	HNSC	3.73009	5.14044	1.13032
TRIM16	HNSC	6.81463	6.10028	-1.22595
BUB1	HNSC	2.24518	3.63819	1.22446
UBE2T	HNSC	3.25262	4.75841	1.26161
KAT2B	HNSC	3.66857	2.21598	-1.72801
GADD45B	HNSC	5.43782	4.65599	-1.19008
YEATS2	HNSC	2.61726	4.06789	1.25414
SMYD3	HNSC	2.61954	3.92892	1.11272
DNMT3B	HNSC	0.536917	1.86232	1.28509
ASF1B	HNSC	2.90612	4.33777	1.21348
APOBEC3B	HNSC	2.38427	4.40539	1.84212
MRGBP	HNSC	2.46228	3.82999	1.18286
AURKA	HNSC	2.53486	4.42331	1.69814
AURKB	HNSC	3.47902	5.26755	1.52734
PPP4C	GBM	4.61184	6.90524	1.95574
PBK	GBM	0.0854274	4.32917	4.23749
RCC1	GBM	1.89954	4.39853	2.35992
TTK	GBM	0.12565	2.60192	2.46707
PRMT8	GBM	4.08417	0.740718	-3.64247
TOP2A	GBM	0.138812	5.18073	5.03176
APOBEC3C	GBM	0.740718	4.20905	3.4141
CHEK1	GBM	0.949371	3.51611	2.49723
EZH2	GBM	0.816409	4.01385	3.13767
L3MBTL1	GBM	4.1474	2.2251	-2.22594
ACTL6A	GBM	2.62321	5.48855	2.67329
PRDM8	GBM	4.27587	1.43615	-3.15277
CBX7	GBM	6.40443	3.35133	-3.522
SNAI2	GBM	0.774831	2.79724	1.96568
ACTL6B	GBM	5.43797	2.04471	-3.79139
RB1	GBM	2.85423	5.26892	2.20572
SP100	GBM	2.62321	5.09509	2.27983
CHD5	GBM	6.08087	0.68794	-5.83814
PDP1	GBM	4.76024	3.13926	-1.9695
ZNF217	GBM	0.919151	3.00827	2.02182
HJURP	GBM	0.112369	3.10452	2.98392
PRDM2	GBM	5.22733	3.56208	-2.04797
CDK2	GBM	1.69641	4.9711	3.15049
PCNA	GBM	4.06536	7.15312	2.79013
UHRF1	GBM	0.740718	4.29323	3.49828
ATXN7L3	GBM	6.32629	4.72198	-2.06748
DTX3L	GBM	1.29927	3.71599	2.32159
CBX6	GBM	5.90213	4.0973	-2.23694
RAD51	GBM	0.390671	2.99387	2.5746
CDK1	GBM	0.64248	4.49127	3.80175
NPM2	GBM	6.16791	1.80155	-4.81793
TRIM24	GBM	2.36489	4.6212	2.08317
BUB1	GBM	0.151856	3.21812	3.05514
APOBEC3G	GBM	1.03635	3.76354	2.65132
PRKCB	GBM	6.12561	2.0895	-4.48459
IDH1	GBM	3.54611	6.33982	2.53408
HR	GBM	4.54104	2.72916	-2.14435
ASF1B	GBM	0.151856	4.00638	3.84341
APOBEC3B	GBM	0.0854274	2.47782	2.38614
GABRG1	GBM	3.49071	0.28806	-3.45822
GADD45A	GBM	4.03397	6.38205	2.05274
RBBP4	GBM	4.86797	7.24887	2.02449
AURKA	GBM	0.949371	3.48939	2.47051
CIT	GBM	5.46338	3.05753	-2.80584
TP53	GBM	2.02892	5.44808	3.27061
AURKB	GBM	0.0989609	4.27288	4.16667
BRCA2	ESCA	0.986216	2.76468	1.73999
TTK	ESCA	2.2391	3.82948	1.50302
TOP2A	ESCA	3.94683	6.22472	2.12392
ATRX	ESCA	3.57604	5.24359	1.52803
CHEK1	ESCA	2.41441	3.97041	1.46181
JADE2	ESCA	2.69733	4.4022	1.59965
CDC6	ESCA	1.98221	3.75016	1.69061
KDM5D	ESCA	4.25482	2.22065	-2.20016
SIRT7	ESCA	5.99667	4.55281	-1.67781
ATF2	ESCA	3.04722	4.6341	1.468
RSF1	ESCA	3.01186	5.14448	2.01511
ZBTB16	ESCA	2.92708	0.967895	-2.07338
EYA2	ESCA	4.74262	3.03844	-1.88921
HELLS	ESCA	2.44646	4.29764	1.75573
PAK2	ESCA	3.9501	5.65164	1.54744
UHRF1	ESCA	2.49203	4.13103	1.54178
HLTF	ESCA	2.04996	4.12278	1.99285
BRCA1	ESCA	2.00207	3.76725	1.68707
NEK6	ESCA	2.21598	4.6401	2.33767
DTX3L	ESCA	3.18206	5.05923	1.75303
ATAD2	ESCA	2.66584	4.67078	1.90094
CDK1	ESCA	3.92281	5.60128	1.52543
BUB1	ESCA	2.29304	4.30239	1.91989
UBE2T	ESCA	3.2549	5.1839	1.80201
GSG2	ESCA	1.0007	2.5023	1.46256
PRKCA	ESCA	1.4388	3.19079	1.69586
DNMT3B	ESCA	0.660834	2.22218	1.53557
APOBEC3B	ESCA	1.4808	4.00906	2.47048
PHC3	ESCA	2.55608	4.89676	2.24096
AURKA	ESCA	2.56709	4.7176	2.05036
ZBTB38	ESCA	2.80242	4.84601	1.93426
NCOR2	ESCA	5.22364	6.86186	1.43443
PHF1	COAD	6.33617	4.62854	-1.6869
RAD54L	COAD	0.971585	3.32015	2.35174
DDX21	COAD	3.94495	5.55967	1.62762
ZNF532	COAD	4.57475	2.68731	-1.87246
HCFC2	COAD	3.36328	1.63041	-1.72186
PBK	COAD	0.774831	3.81108	3.03878
BRCA2	COAD	0.517036	2.15982	1.64447
RCC1	COAD	3.64398	5.54968	1.91763
TTK	COAD	0.623867	3.26166	2.63983
TOP2A	COAD	1.83631	5.47251	3.64222
CHEK1	COAD	1.81599	4.22735	2.41731
CBX2	COAD	0.566569	2.40075	1.83603
CDC6	COAD	0.64248	4.03482	3.39444
EZH2	COAD	2.18936	4.03219	1.84999
KDM5D	COAD	4.53492	1.22094	-3.29913
HDAC4	COAD	4.13183	2.38571	-1.7326
PRDM8	COAD	2.94507	0.804041	-2.13139
CBX7	COAD	5.87283	2.92429	-2.92932
A1CF	COAD	0.766389	2.58379	1.81991
SMARCA1	COAD	3.92701	1.84842	-2.06574
ZBTB16	COAD	3.72255	0.202885	-3.50748
APOBEC1	COAD	0.264242	2.76894	2.50557
UTY	COAD	2.06729	0.311464	-1.74906
EYA2	COAD	2.37045	0.696897	-1.66579
HSPA1A	COAD	7.59757	5.6218	-1.9509
SMYD1	COAD	2.59954	0.0579713	-2.53306
HELLS	COAD	1.13814	3.32209	2.18767
HJURP	COAD	0.926759	3.51989	2.59617
SATB2	COAD	2.31937	4.47837	2.16659
EXOSC5	COAD	3.66571	5.41653	1.76282
FOXA1	COAD	1.4335	3.49071	2.0619
PCNA	COAD	5.05875	7.24673	2.20454
UHRF1	COAD	0.651697	3.83012	3.18055
SMARCD3	COAD	5.27836	2.55608	-2.705
CBX6	COAD	4.65196	2.49806	-2.13867
RAD51	COAD	1.20854	3.76684	2.56226
ATAD2	COAD	1.67855	3.66972	1.99666
CDK1	COAD	1.82007	5.39388	3.57976
BUB1	COAD	0.757894	3.87047	3.11506
UBE2T	COAD	2.50613	5.26307	2.76514
CBX8	COAD	1.56609	3.2587	1.69774
PRKCB	COAD	2.58519	0.799897	-1.77683
GADD45B	COAD	5.96331	4.24838	-1.69542
PRKAA2	COAD	1.88398	0.0989609	-1.77885
HNF1A	COAD	1.10501	3.99696	2.89556
PHC1	COAD	4.57111	2.55239	-2.00376
ASF1B	COAD	1.17698	4.76371	3.59058
APOBEC3B	COAD	1.06422	3.16846	2.10772
VDR	COAD	2.24217	4.77561	2.54077
AURKA	COAD	1.66497	4.96626	3.30674
TP53	COAD	3.99101	5.75796	1.78001
AURKB	COAD	1.96388	4.97134	3.01388
RAD54L	CESC	0.595505	4.16236	3.60849
TONSL	CESC	1.47043	3.55901	2.19139
PBK	CESC	0.177594	3.97738	3.8122
RCC1	CESC	3.82692	5.56622	2.00687
TTK	CESC	0.202885	3.70389	3.51519
GADD45G	CESC	6.10728	2.73996	-2.94032
TOP2A	CESC	0.723329	6.20568	5.53292
CHEK1	CESC	1.40651	4.23464	2.92647
CDC6	CESC	0.58593	4.26345	3.71848
EZH2	CESC	1.85638	4.64245	2.91587
L3MBTL1	CESC	4.18281	1.93206	-1.9583
CHAF1B	CESC	1.39013	3.34073	2.04779
PRDM8	CESC	3.36608	0.696897	-2.43384
CBX7	CESC	6.22206	3.20335	-2.58368
PKM	CESC	8.16912	10.049	2.45099
ZBTB16	CESC	5.22033	0.164789	-4.69055
EYA2	CESC	3.7453	5.47105	1.9876
HELLS	CESC	1.70091	4.18238	2.6004
HJURP	CESC	0.252166	3.66175	3.42721
FOXA1	CESC	0.264242	3.86945	3.62368
PCNA	CESC	5.26609	8.14291	3.24501
UHRF1	CESC	0.32309	4.99981	4.69931
SMARCD3	CESC	6.20538	2.75829	-3.01324
BRCA1	CESC	1.47043	3.6283	2.26068
VRK1	CESC	3.07574	4.85904	1.99834
CHAF1A	CESC	2.54621	4.80635	2.43816
RAD51	CESC	0.714577	4.21264	3.54802
ATAD2	CESC	2.12467	4.51167	2.53555
CDK1	CESC	1.85638	6.00903	4.28244
TRIM16	CESC	3.32785	5.61798	2.5228
APOBEC3A	CESC	0.455231	2.51093	2.08752
BUB1	CESC	0.476111	3.87881	3.43599
UBE2T	CESC	1.82416	5.79247	4.09585
IDH2	CESC	5.17121	7.40568	2.59603
PRDM5	CESC	3.1717	0.876561	-2.07339
PHC1	CESC	5.71974	2.83912	-2.48072
HR	CESC	1.73592	4.23465	2.62009
ASF1B	CESC	0.537048	5.62601	5.12651
APOBEC3B	CESC	0.379613	5.02195	4.66888
VDR	CESC	1.93771	3.72477	1.92253
AURKA	CESC	1.09829	4.70991	3.68841
AURKB	CESC	0.496715	5.83711	5.37512
ZNF516	CESC	4.93176	2.31645	-2.2705
RAD54L	BRCA	0.692419	2.29893	1.60707
PBK	BRCA	0.32309	3.1669	2.84407
TTK	BRCA	0.517036	2.55849	2.04187
TOP2A	BRCA	1.12829	5.02374	3.89635
CHEK1	BRCA	1.51653	3.06887	1.55355
L3MBTL4	BRCA	2.2573	0.840743	-1.41475
CDC6	BRCA	0.714577	3.17971	2.4657
EZH2	BRCA	1.89761	3.47906	1.58297
PRDM8	BRCA	1.93018	0.61448	-1.31416
CBX7	BRCA	5.18788	3.3979	-1.78582
ZBTB16	BRCA	4.73964	0.783259	-3.95258
CDK5	BRCA	2.87303	4.33853	1.4678
HELLS	BRCA	1.40651	2.85216	1.44677
HJURP	BRCA	0.470917	2.75722	2.28668
FOXA1	BRCA	4.39944	7.30893	2.91301
PCNA	BRCA	5.17636	6.87187	1.69966
UHRF1	BRCA	0.609758	3.59823	2.98896
TDRKH	BRCA	2.43854	3.77624	1.33965
RAD51	BRCA	0.907641	3.12282	2.21591
MAZ	BRCA	6.41728	8.02057	1.60843
ATAD2	BRCA	2.14761	4.11279	1.9669
CDK1	BRCA	2.01649	4.84354	2.82867
EZH1	BRCA	5.58918	3.72689	-1.85781
SIN3B	BRCA	5.51945	4.14825	-1.36678
BUB1	BRCA	0.541996	3.18282	2.64126
UBE2T	BRCA	1.73375	5.0063	3.27394
IDH2	BRCA	5.5859	7.2664	1.68497
MECOM	BRCA	3.421	2.01114	-1.40712
CDK3	BRCA	3.23432	1.90731	-1.32443
SMYD3	BRCA	3.57724	4.991	1.41662
ASF1B	BRCA	0.945567	4.04712	3.10231
APOBEC3B	BRCA	0.795742	3.12946	2.33436
AURKA	BRCA	1.11168	3.84506	2.73427
TLE4	BRCA	3.83297	2.48055	-1.34934
AURKB	BRCA	1.02573	3.67935	2.65444
PARP1	BRCA	4.99327	6.60233	1.61305
RAD54L	BLCA	0.808153	3.39935	2.60856
TONSL	BLCA	1.83	3.1377	1.34701
ZNF532	BLCA	4.72427	3.34497	-1.27783
PBK	BLCA	0.637479	2.98928	2.3655
RCC1	BLCA	4.22183	5.4367	1.30556
TTK	BLCA	0.516881	3.03229	2.52651
GADD45G	BLCA	3.86254	2.52131	-1.25827
SATB1	BLCA	4.82249	3.19867	-1.52023
TOP2A	BLCA	1.90795	5.75222	3.88525
KAT6B	BLCA	3.56263	2.10467	-1.38144
CHEK1	BLCA	1.6717	3.62421	1.98842
PRDM11	BLCA	2.85984	1.45997	-1.33844
CBX2	BLCA	0.949343	2.40077	1.47182
CDC6	BLCA	1.00358	3.53743	2.55541
EZH2	BLCA	1.68	3.51487	1.87096
RPS6KA5	BLCA	2.88097	1.51653	-1.30255
CHAF1B	BLCA	1.15767	2.49592	1.36311
ACTL6A	BLCA	4.6413	5.79109	1.24949
PRDM8	BLCA	2.92994	0.783259	-2.08375
CBX7	BLCA	5.70328	2.89551	-2.68526
ZBTB16	BLCA	3.5445	0.299837	-3.16853
HELLS	BLCA	1.88574	3.21428	1.36904
HJURP	BLCA	0.986143	3.2647	2.29974
PCNA	BLCA	5.43319	7.14145	1.82497
UHRF1	BLCA	1.02633	3.95057	2.94628
EXOSC4	BLCA	4.34339	5.60025	1.35016
PRKAG2	BLCA	4.94895	3.27071	-1.57194
ZBTB4	BLCA	5.4411	3.93458	-1.38965
SMARCD3	BLCA	5.11004	3.39383	-1.60645
BRCA1	BLCA	1.69186	2.96362	1.3081
CBX6	BLCA	4.75759	3.20964	-1.44576
RAD51	BLCA	1.20462	3.58264	2.4039
ATAD2	BLCA	2.25277	3.53615	1.33177
CDK1	BLCA	1.99487	5.19027	3.23824
PRDM6	BLCA	3.2309	0.556798	-2.60471
BUB1	BLCA	1.34321	3.60181	2.28745
UBE2T	BLCA	2.41773	5.02636	2.66056
PRKCB	BLCA	3.07558	0.757894	-2.25162
PRDM5	BLCA	2.00033	0.61448	-1.34289
GADD45B	BLCA	6.59188	4.98373	-1.46656
DNMT3B	BLCA	0.903085	2.11135	1.22767
ASF1B	BLCA	1.49563	4.43499	2.97148
JADE1	BLCA	4.02539	2.40353	-1.5354
APOBEC3B	BLCA	1.73375	3.94402	2.24751
AURKA	BLCA	1.46258	4.29797	2.86681
CIT	BLCA	1.2573	2.45704	1.22674
TLE4	BLCA	4.30201	2.74003	-1.46958
AURKB	BLCA	1.56136	5.14652	3.6187
MYSM1	ACC	3.32065	1.69641	-1.38284
ZNF532	ACC	3.18603	1.83631	-1.11811
PBK	ACC	0.41251	2.73357	2.35104
SATB1	ACC	3.19867	1.74026	-1.22588
TOP2A	ACC	1.11172	3.09612	2.06522
BTAF1	ACC	3.64279	2.14436	-1.23362
L3MBTL4	ACC	2.22989	0.808186	-1.2596
BAZ2B	ACC	4.22735	2.68055	-1.2395
NFYB	ACC	5.38895	3.86107	-1.13614
HMGN2	ACC	7.80019	8.33338	1.10022
MLLT6	ACC	5.80425	3.866	-1.51631
L3MBTL1	ACC	3.26014	1.45997	-1.56317
KDM5D	ACC	5.168	0.0299822	-4.76233
KAT2A	ACC	6.28305	4.64044	-1.18587
UTY	ACC	2.23296	0.00144196	-2.06919
ZNHIT1	ACC	5.58654	6.77652	1.59609
PCNA	ACC	5.3868	6.19848	1.20327
TRIM28	ACC	7.15536	7.79352	1.15832
NPM1	ACC	8.78428	9.94047	1.79476
EXOSC4	ACC	4.6364	5.41453	1.11516
UBE2B	ACC	6.62875	7.27514	1.12827
KEAP1	ACC	5.18667	6.11684	1.30722
CDK1	ACC	1.35106	3.66571	2.41286
FBL	ACC	6.63301	7.25974	1.10892
NPM2	ACC	4.31981	0.840743	-3.16504
BRE	ACC	8.26221	5.37128	-2.29031
BUB1	ACC	0.476111	1.69199	1.25049
UBE2T	ACC	2.20508	3.87196	1.82718
HDAC10	ACC	4.95885	3.39112	-1.20725
APOBEC3G	ACC	3.41022	1.70534	-1.45697
SETD5	ACC	5.32378	3.80639	-1.13038
RNF40	ACC	5.50493	6.25265	1.1479
RUVBL2	ACC	5.12524	6.21979	1.46713
PKN1	ACC	5.53574	6.31474	1.18142
SRCAP	ACC	4.06442	2.06386	-1.70509
CBX3	ACC	6.26488	7.1773	1.36784
PHC1	ACC	4.34348	2.89551	-1.13222
ASF1B	ACC	1.10501	3.19546	2.17078
TAF7	ACC	5.26268	6.61005	1.72994
APOBEC3B	ACC	0.993515	3.07909	2.1578
DNAJC1	ACC	4.01623	5.09339	1.36911
OGT	ACC	5.83244	4.21959	-1.18886
AURKA	ACC	1.41737	3.00739	1.69305
AURKB	ACC	1.37908	2.37602	1.09719
ACTB	ACC	10.1873	10.9997	1.55293

## Sheet: Table S3
Table S3. The list of dysregulated Epigenetic regulator genes that could be identified by the proposed dysregulation score method only but not log2FC method.
Gene	Cancer type	Normal	Tumor	Dysregulation_score	log2FC	Type
ACTB	ACC	10.1873	10.9997	1.55293	0.812367	DS score up-regulation
ACTB	OV	10.932	11.6659	1.97066	0.733955	DS score up-regulation
ANP32A	PRAD	6.00922	6.95537	1.13332	0.946148	DS score up-regulation
AURKB	ACC	1.37908	2.37602	1.09719	0.996934	DS score up-regulation
CBX3	ACC	6.26488	7.1773	1.36784	0.912418	DS score up-regulation
CHD4	THCA	6.68291	7.49064	1.29918	0.807734	DS score up-regulation
CHD4	UCS	6.56304	7.55131	1.70699	0.988272	DS score up-regulation
EID1	THCA	6.69856	7.49606	1.2901	0.797506	DS score up-regulation
EXOSC4	ACC	4.6364	5.41453	1.11516	0.778123	DS score up-regulation
FBL	ACC	6.63301	7.25974	1.10892	0.626735	DS score up-regulation
HMGN2	ACC	7.80019	8.33338	1.10022	0.533192	DS score up-regulation
HMGN2	UCS	8.81456	9.59986	1.75059	0.785303	DS score up-regulation
KEAP1	ACC	5.18667	6.11684	1.30722	0.930173	DS score up-regulation
MAZ	UCS	7.00269	7.9874	1.75157	0.984702	DS score up-regulation
MEAF6	THCA	5.51128	6.46952	1.36353	0.95824	DS score up-regulation
NPM1	THCA	9.26165	10.2557	1.67511	0.994028	DS score up-regulation
PCNA	ACC	5.3868	6.19848	1.20327	0.811679	DS score up-regulation
PKM	KICH	9.18668	9.6466	1.37285	0.459923	DS score up-regulation
PKM	LUAD	8.45716	9.36399	1.38502	0.90683	DS score up-regulation
PKM	THCA	8.05922	8.79041	1.32385	0.731193	DS score up-regulation
PKN1	ACC	5.53574	6.31474	1.18142	0.778999	DS score up-regulation
RNF40	ACC	5.50493	6.25265	1.1479	0.74772	DS score up-regulation
SMYD2	KICH	4.68991	5.67639	1.45254	0.986483	DS score up-regulation
TLE1	KICH	4.2142	5.17894	1.38352	0.964736	DS score up-regulation
TRIM28	ACC	7.15536	7.79352	1.15832	0.638161	DS score up-regulation
TRIM28	UCS	8.32894	9.19586	1.77902	0.866919	DS score up-regulation
UBE2B	ACC	6.62875	7.27514	1.12827	0.646391	DS score up-regulation
ARNTL	LIHC	3.30244	2.49847	-1.05943	-0.803965	DS score down-regulation
CXXC1	PAAD	5.78373	5.1065	-2.34261	-0.677233	DS score down-regulation
GADD45B	HNSC	5.43782	4.65599	-1.19008	-0.781833	DS score down-regulation
GADD45G	LIHC	6.43769	5.46474	-1.47095	-0.972947	DS score down-regulation
GADD45G	PAAD	4.61827	3.86004	-2.08802	-0.758229	DS score down-regulation
HDAC6	LIHC	5.73892	5.20242	-0.980445	-0.536496	DS score down-regulation
HMGN5	HNSC	3.06883	2.12301	-1.17621	-0.945818	DS score down-regulation
MAPKAPK3	HNSC	5.46631	4.64044	-1.23625	-0.825871	DS score down-regulation
MTA1	LIHC	4.6728	4.00367	-1.03061	-0.669135	DS score down-regulation
OGT	STAD	5.9155	4.9679	-1.5798	-0.947601	DS score down-regulation
PARP3	LIHC	4.08111	3.26014	-1.13668	-0.820978	DS score down-regulation
PRKAG2	LIHC	3.90264	3.21276	-0.99178	-0.689881	DS score down-regulation
SAP25	LIHC	1.30218	0.401619	-1.0013	-0.900564	DS score down-regulation
SETD5	LIHC	4.03834	3.37032	-0.980411	-0.668015	DS score down-regulation
SETD6	PAAD	4.12278	3.1765	-2.1334	-0.946279	DS score down-regulation
SS18L1	LIHC	3.63874	2.86414	-1.05608	-0.774599	DS score down-regulation
TRIM16	HNSC	6.81463	6.10028	-1.22595	-0.714344	DS score down-regulation
USP15	LIHC	4.71289	4.03219	-1.04528	-0.680701	DS score down-regulation
ZBTB16	HNSC	1.19532	0.240015	-1.04505	-0.955308	DS score down-regulation

## Sheet: Table S4
Table S4. The gene expression responses data of epigenetic regulator genes for different medicines or compounds.
Gene	GeneID	Residue	Drug_Name	CREEDS_ID	GEO_ID	DrugBank_ID	p-value	q-value	Fold_Change	Specificity
GADD45B	4616	-24.5969	Phenol	drug:3528	GSE6907	DB03255	1.61106e-05	0.0178332	5.76838	0.0075188
GADD45B	4616	-24.5969	Nickel	drug:3531	GSE6907		2.63696e-11	1.39329e-07	5.68747	0.00044287
GADD45A	1647	-5.33705	Doxorubicin	drug:2641	GSE13477	DB00997	6.36622e-05	0.0362906	5.49585	0.00140647
GADD45B	4616	-24.5969	Antimony	drug:3532	GSE6907		1.32942e-05	3.34235e-05	5.44587	0.000234742
ZBTB16	7704	-56.4347	Doxorubicin	drug:3264	GSE6930	DB00997	0.000174087	0.00295245	5.26034	0.000575374
ZBTB16	7704	-56.4347	Hydrocortisone	drug:2751	GSE7890	DB00741	8.09363e-05	0.00465799	5.14288	0.000705716
SNAI2	6591	-4.59438	R1881	drug:3049	GSE22606		5.39056e-06	0.000241936	4.97695	0.000425713
ZBTB16	7704	-56.4347	Dexamethasone	drug:3169	GSE34313	DB01234	6.90083e-09	9.34709e-07	4.88392	0.000245459
ZBTB16	7704	-56.4347	Doxorubicin	drug:3261	GSE6930	DB00997	0.000402868	0.00457346	4.71306	0.000683995
GADD45B	4616	-24.5969	Trovafloxacin	drug:2623	GSE9166	DB00685	0.000826064	0.00390523	4.59641	0.000573394
HSPA1A	3303	-3.76433	4-hydroxynonenal	drug:3082	GSE2397		4.30332e-05	0.000728627	4.56069	0.000168124
GADD45G	10912	-22.7575	Antimony	drug:3532	GSE6907		1.40687e-06	5.46915e-06	4.37749	0.000234742
GADD45A	1647	-5.33705	Mln4924	drug:2647	GSE30531		3.59218e-07	0.000626651	4.02415	0.000519211
SMARCD3	6604	-26.1843	Apratoxina	drug:3070	GSE2742		0.0182737	0.0463681	3.94878	0.000380228
ZBTB16	7704	-56.4347	Cytarabine	drug:3423	GSE6930	DB00987	0.00178334	0.0147453	3.7372	0.000694927
SNAI2	6591	-4.59438	Androstanolone	drug:3410	GSE7868		8.49771e-06	0.011329	3.25668	0.0114943
ZBTB16	7704	-56.4347	Cytarabine	drug:3374	GSE6930	DB00987	0.00155775	0.0122225	3.24854	0.000659631
GADD45B	4616	-24.5969	Sevoflurane	drug:2816	GSE4386	DB01236	7.34406e-12	1.05696e-08	3.10686	0.00143062
GADD45A	1647	-5.33705	Doxorubicin	drug:2533	GSE24460	DB00997	1.27695e-05	0.00098095	3.0982	0.000530786
CBX7	23492	-41.5031	Nilotinib	drug:2528	GSE19567	DB04868	0.00032474	0.0031274	3.07968	0.000255102
GADD45B	4616	-24.5969	Diclofenac	drug:3053	GSE54255	DB00586	1.85731e-12	9.99556e-10	3.02377	0.000156519
MBD6	114785	-5.55896	Puromycin,ec50,5d	drug:3270	GSE6930		0.0172903	0.0293316	3.01397	0.000364431
GADD45A	1647	-5.33705	Nickel	drug:3531	GSE6907		1.50936e-08	1.48594e-06	2.99127	0.00044287
GADD45A	1647	-5.33705	Diclofenac	drug:3053	GSE54255	DB00586	1.24414e-11	3.15069e-09	2.9831	0.000156519
GADD45A	1647	-5.33705	Y15	drug:2553	GSE43452		1.56846e-09	6.49155e-06	2.92238	0.000668896
GADD45A	1647	-5.33705	Trovafloxacin	drug:2623	GSE9166	DB00685	1.87278e-07	9.47246e-05	2.86824	0.000573394
GADD45B	4616	-24.5969	Doxorubicin	drug:3180	GSE58074	DB00997	2.9823e-08	2.68316e-05	2.78642	0.00028777
ZBTB16	7704	-56.4347	Trovafloxacin	drug:3036	GSE9166	DB00685	0.000277537	0.0244833	2.77116	0.000979432
GADD45B	4616	-24.5969	Chromium	drug:3534	GSE6907		4.07541e-05	0.000268122	2.74598	0.000473261
GADD45G	10912	-22.7575	Sevoflurane	drug:2816	GSE4386	DB01236	3.05644e-06	0.000209468	2.72092	0.00143062
GADD45A	1647	-5.33705	Bisphenola	drug:2663	GSE17624		5.39279e-09	5.49149e-07	2.71473	0.000197433
DNMT3L	29947	-0.273117	Puromycin,ec50,5d	drug:3270	GSE6930		0.00169605	0.00377931	2.68935	0.000364431
GADD45A	1647	-5.33705	Carboplatin(36h)	drug:3032	GSE13525		4.49602e-09	6.31146e-05	2.6711	0.00101833
GADD45G	10912	-22.7575	Nickel	drug:3531	GSE6907		0.0102084	0.0185455	2.66928	0.00044287
SNAI2	6591	-4.59438	Vemurafenib	drug:2495	GSE42872		1.19746e-09	1.64981e-07	2.65778	0.000178063
JAK2	3717	-13.1045	Interferongamma-1b	drug:2476	GSE5542	DB00033	1.52453e-11	3.14768e-09	2.64315	0.000313972
ZBTB16	7704	-56.4347	Heregulin	drug:3215	GSE22288		1.48108e-10	3.74955e-07	2.64202	0.00197239
EYA4	2070	-9.94334	Quercetin	drug:3416	GSE7259		1.03617e-05	0.0067752	2.62951	0.000630915
GADD45B	4616	-24.5969	Mln4924	drug:2647	GSE30531		0.000116441	0.0034059	2.56778	0.000519211
PRKAA2	5563	-11.9028	Phenol	drug:3528	GSE6907	DB03255	0.000221328	0.0255036	2.54704	0.0075188
AURKC	6795	-8.35786	Antimony	drug:3532	GSE6907		8.53093e-08	6.67227e-07	2.53785	0.000234742
PRDM5	11107	-17.7897	2,3,7,8-tetrachlorodibenzo-p-dioxin	drug:3189	GSE24193		5.49687e-05	0.00247903	2.53702	0.000821693
KDM5D	8284	-48.2434	Puromycin,ec50,5d	drug:3270	GSE6930		0.00464281	0.00919009	2.52912	0.000364431
GADD45B	4616	-24.5969	Resveratrol	drug:3501	GSE25412	DB02709	3.74848e-06	0.000222172	2.52545	0.00032175
KDM5D	8284	-48.2434	4-hydroxytamoxifen	drug:3240	GSE26298		3.00846e-05	0.000390825	2.51502	0.000170561
GADD45A	1647	-5.33705	Bisphenola	drug:2659	GSE17624		4.39033e-08	7.8982e-05	2.51245	0.000618812
GADD45B	4616	-24.5969	Propofol	drug:2804	GSE4386	DB00818	1.48797e-08	5.09878e-06	2.50598	0.00296736
GADD45A	1647	-5.33705	Resveratrol	drug:3501	GSE25412	DB02709	1.01977e-08	1.02802e-05	2.50566	0.00032175
PRDM8	56978	-22.8478	Cytarabine	drug:3374	GSE6930	DB00987	0.00558793	0.0280643	2.49173	0.000659631
GADD45G	10912	-22.7575	R1881	drug:3048	GSE22606		2.27416e-06	6.79981e-05	2.47431	0.000355619
SNAI2	6591	-4.59438	Doxorubicin	drug:3264	GSE6930	DB00997	5.32278e-06	0.000479088	2.42684	0.000575374
SNAI2	6591	-4.59438	R1881	drug:3048	GSE22606		0.0013521	0.00698638	2.42386	0.000355619
GADD45B	4616	-24.5969	Tretinoin	drug:3139	GSE54464	DB00755	9.90847e-07	0.000976409	2.42384	0.00390625
SNAI2	6591	-4.59438	Citalopram	drug:3292	GSE7036	DB00215	5.60563e-05	0.0140714	2.41689	0.00546448
APOBEC2	10930	-10.2374	Cytarabine	drug:3375	GSE6930	DB00987	0.0167882	0.0252866	2.41669	0.000381971
GADD45A	1647	-5.33705	Carboplatin(30h)	drug:3031	GSE13525		1.32774e-08	4.99287e-05	2.39678	0.00104167
SNAI2	6591	-4.59438	Doxorubicin	drug:3262	GSE6930	DB00997	9.64814e-05	0.000511254	2.38873	0.000525486
PHC1	1911	-15.9063	Methotrexate	drug:2543	GSE11440	DB00563	0.000136227	0.0150807	2.37952	0.00241546
UTY	7404	-24.1128	Cytarabine	drug:3374	GSE6930	DB00987	1.76291e-05	0.00130673	2.37605	0.000659631
KAT2B	8850	-17.0185	Imatinib	drug:2513	GSE1922	DB00619	3.89178e-12	3.21413e-09	2.36788	0.000324886
HR	55806	-8.01736	Cytarabine	drug:3374	GSE6930	DB00987	0.0109364	0.0438467	2.36257	0.000659631
GADD45B	4616	-24.5969	Lipopolysaccharide	drug:3595	GSE3140		2.61133e-05	0.00636643	2.35111	0.0126582
GADD45A	1647	-5.33705	Resveratrol	drug:3500	GSE25412	DB02709	1.79813e-11	4.2335e-09	2.35108	0.000296121
CTCFL	140690	-4.6199	Bicalutamide	drug:3088	GSE7708	DB01128	0.000186615	0.000692801	2.33642	0.000121344
KAT2B	8850	-17.0185	Doxorubicin	drug:2641	GSE13477	DB00997	0.000791565	0.0374871	2.3357	0.00140647
ZBTB16	7704	-56.4347	Cytarabine	drug:3424	GSE6930	DB00987	4.55809e-09	6.29237e-07	2.33317	0.00034118
AURKC	6795	-8.35786	Decitabine	drug:2497	GSE5230	DB01262	5.19568e-06	0.00183876	2.32948	0.00251256
GADD45B	4616	-24.5969	4-hydroxynonenal	drug:3082	GSE2397		3.3429e-07	0.000109343	2.32932	0.000168124
HCFC2	29915	-13.6355	Trovafloxacin	drug:2623	GSE9166	DB00685	0.000269981	0.00177926	2.32504	0.000573394
PRMT8	56341	-7.74767	Antimony	drug:3532	GSE6907		0.000324064	0.000523124	2.31435	0.000234742
KAT2B	8850	-17.0185	Imatinib	drug:2457	GSE1922	DB00619	9.87466e-08	1.14459e-05	2.29983	0.000869565
KAT2B	8850	-17.0185	Imatinib	drug:2520	GSE1922	DB00619	4.8244e-12	3.55926e-09	2.29331	0.000479157
KAT2B	8850	-17.0185	Imatinib	drug:2512	GSE1922	DB00619	3.00615e-10	8.27567e-08	2.27223	0.000541419
PRKAA2	5563	-11.9028	Apratoxina	drug:3067	GSE2742		0.000111545	0.0367843	2.26678	0.00561798
SFMBT2	57713	-7.39335	Nicotine	drug:3064	GSE6264	DB00184	0.00123003	0.028386	2.25964	0.00097371
PARP3	10039	-6.79232	Nilotinib	drug:2528	GSE19567	DB04868	0.00807257	0.0254626	2.23906	0.000255102
KAT2B	8850	-17.0185	Imatinib	drug:2519	GSE1922	DB00619	7.34702e-09	2.63099e-07	2.23509	0.000231696
ZBTB16	7704	-56.4347	R1881	drug:3049	GSE22606		4.52641e-06	0.000222588	2.21842	0.000425713
AURKC	6795	-8.35786	4-hydroxytamoxifen	drug:3240	GSE26298		0.000147137	0.00115631	2.21062	0.000170561
GADD45A	1647	-5.33705	Carboplatin	drug:3089	GSE13525	DB00958	4.83552e-10	1.49128e-06	2.20195	0.000579374
ZBTB16	7704	-56.4347	Doxorubicin	drug:3262	GSE6930	DB00997	3.42189e-08	3.29154e-06	2.19013	0.000525486
JDP2	122953	-5.43918	Luteolin	drug:3473	GSE53180		0.000525418	0.0210293	2.18246	0.00131234
GADD45A	1647	-5.33705	Sevoflurane	drug:2816	GSE4386	DB01236	3.30885e-06	0.000222745	2.15135	0.00143062
PRKCA	5578	-12.3078	Arachidonicacid	drug:3171	GSE3737	DB04557	0.00305595	0.00777761	2.12582	0.000132908
GADD45G	10912	-22.7575	Diclofenac	drug:3053	GSE54255	DB00586	5.20559e-07	4.96503e-06	2.12025	0.000156519
GADD45G	10912	-22.7575	Doxorubicin	drug:3180	GSE58074	DB00997	3.53741e-05	0.000440431	2.11572	0.00028777
PRMT8	56341	-7.74767	Doxorubicin	drug:3263	GSE6930	DB00997	0.000139994	0.000182389	2.1144	0.000169205
NPAS2	4862	-10.417	Doxorubicin	drug:3261	GSE6930	DB00997	2.77982e-05	0.000944165	2.10227	0.000683995
GADD45A	1647	-5.33705	Propofol	drug:2804	GSE4386	DB00818	4.30532e-07	8.87048e-05	2.10099	0.00296736
KAT2B	8850	-17.0185	Plx4032	drug:2558	GSE50649	DB05238	1.80416e-08	2.15307e-06	2.09949	0.000275938
GADD45A	1647	-5.33705	Nitricoxide	drug:3181	GSE13887	DB00435	3.70596e-08	8.35118e-07	2.09875	0.000135943
ZBTB16	7704	-56.4347	Etanercept	drug:2610	GSE11903	DB00005	0.00127557	0.00699341	2.09797	0.000417711
SNAI2	6591	-4.59438	Doxorubicin	drug:3261	GSE6930	DB00997	2.48345e-05	0.000908735	2.09148	0.000683995
SIRT4	23409	-10.029	Nickel	drug:3531	GSE6907		0.000687059	0.00179616	2.07535	0.00044287
USP49	25862	-6.57473	Doxorubicin	drug:3180	GSE58074	DB00997	4.08374e-06	0.000134348	2.07458	0.00028777
KAT2B	8850	-17.0185	Imatinib	drug:2516	GSE1922	DB00619	8.76095e-09	5.94626e-07	2.06836	0.000288434
RAG2	5897	-3.10588	Clinafloxacin	drug:2625	GSE9166		0.000804869	0.0113639	2.05828	0.00077821
KAT2B	8850	-17.0185	Nilotinib	drug:2528	GSE19567	DB04868	1.24925e-06	0.000120484	2.05709	0.000255102
BAZ2B	29994	-8.46049	Quercetin	drug:3416	GSE7259		0.000888962	0.0162371	2.04889	0.000630915
ZBTB16	7704	-56.4347	Doxorubicin	drug:3265	GSE6930	DB00997	6.38414e-06	5.98658e-05	2.03588	0.00044603
ZBTB38	253461	-0.787785	Trovafloxacin	drug:3036	GSE9166	DB00685	0.000356628	0.0244833	2.03099	0.000979432
HSPA1A	3303	-3.76433	Diclofenac	drug:3053	GSE54255	DB00586	1.44256e-12	8.39297e-10	2.03035	0.000156519
PRKCA	5578	-12.3078	Cytarabine	drug:3374	GSE6930	DB00987	2.22188e-05	0.00139691	2.03019	0.000659631
SNAI2	6591	-4.59438	Doxorubicin	drug:3265	GSE6930	DB00997	0.00209289	0.00540198	2.02534	0.00044603
DNMT3L	29947	-0.273117	Cytarabine	drug:3422	GSE6930	DB00987	0.00800338	0.0266942	2.017	0.000345423
SETD5	55209	-6.11435	Trovafloxacin	drug:2623	GSE9166	DB00685	5.00974e-07	9.47246e-05	2.0154	0.000573394
ZNF711	7552	-9.23246	Cycloheximide	drug:3059	GSE8597		1.85457e-07	2.67623e-06	2.01393	0.000210571
ZBTB16	7704	-56.4347	Diclofenac	drug:3053	GSE54255	DB00586	1.93974e-09	8.25232e-08	2.01083	0.000156519
UTY	7404	-24.1128	Mercury	drug:3533	GSE6907		0.0138102	0.0271214	1.99359	0.00040032
GADD45B	4616	-24.5969	Doxorubicin	drug:3179	GSE58074	DB00997	2.58354e-06	5.76919e-05	1.98757	0.000285144
CBX7	23492	-41.5031	Imatinib	drug:2527	GSE19567	DB00619	0.00126285	0.00352471	1.98491	0.000199641
GADD45A	1647	-5.33705	Chromium	drug:3534	GSE6907		7.33071e-07	1.90334e-05	1.983	0.000473261
TNP2	7142	-4.35951	Antimony	drug:3532	GSE6907		0.000282481	0.000463362	1.98255	0.000234742
GADD45B	4616	-24.5969	Doxorubicin	drug:3265	GSE6930	DB00997	7.1232e-06	6.41613e-05	1.97893	0.00044603
SATB1	6304	-13.8871	Doxorubicin	drug:2533	GSE24460	DB00997	0.000118949	0.00282676	1.97761	0.000530786
SMARCA1	6594	-6.33955	Doxorubicin	drug:2533	GSE24460	DB00997	0.00162156	0.0113186	1.96498	0.000530786
TNP2	7142	-4.35951	Nilotinib	drug:2528	GSE19567	DB04868	0.00130259	0.00748232	1.95531	0.000255102
PRKAA2	5563	-11.9028	Apratoxina	drug:3070	GSE2742		0.0034475	0.0166888	1.95157	0.000380228
PRMT8	56341	-7.74767	Nilotinib	drug:2528	GSE19567	DB04868	0.0103338	0.0300619	1.93881	0.000255102
KAT2B	8850	-17.0185	Imatinib	drug:2517	GSE1922	DB00619	2.18227e-09	1.95691e-07	1.93427	0.000214179
HCFC2	29915	-13.6355	Cycloheximide	drug:3059	GSE8597		5.12706e-09	1.98777e-07	1.92787	0.000210571
KAT2B	8850	-17.0185	Puromycin,ec50,5d	drug:3270	GSE6930		9.1628e-07	6.77187e-06	1.92612	0.000364431
GADD45B	4616	-24.5969	Doxorubicin	drug:3264	GSE6930	DB00997	5.3305e-05	0.00149598	1.91676	0.000575374
GADD45B	4616	-24.5969	Lipopolysaccharide	drug:3594	GSE3140		6.87988e-06	0.00150528	1.90515	0.00409836
GADD45A	1647	-5.33705	Bpde	drug:3378	GSE19510		6.55204e-09	1.12917e-05	1.89211	0.00052521
TNP2	7142	-4.35951	Doxorubicin	drug:3265	GSE6930	DB00997	0.00272903	0.00676541	1.88149	0.00044603
JAK2	3717	-13.1045	Estradiol	drug:2487	GSE46924	DB00783	2.46506e-07	0.000108914	1.87571	0.000477099
GADD45A	1647	-5.33705	Bortezomib	drug:2686	GSE30931	DB00188	5.56538e-11	7.19743e-08	1.86137	0.00102459
KAT2B	8850	-17.0185	Imatinib	drug:2515	GSE1922	DB00619	3.98761e-09	4.6803e-07	1.85946	0.000415628
SNAI2	6591	-4.59438	Androstanolone	drug:3411	GSE7868		0.000121841	0.000934722	1.85354	0.000204708
ARNTL	406	-21.3534	Doxorubicin	drug:3261	GSE6930	DB00997	8.65604e-06	0.0005276	1.8477	0.000683995
HR	55806	-8.01736	Methotrexate	drug:2543	GSE11440	DB00563	0.000127993	0.0147753	1.84687	0.00241546
CRB2	286204	-4.36271	Bisphenola	drug:2654	GSE17624		0.00119661	0.0157436	1.84126	0.000654879
PRKAA2	5563	-11.9028	Trovafloxacin	drug:2623	GSE9166	DB00685	0.0186197	0.0438481	1.83935	0.000573394
DNMT3L	29947	-0.273117	Antimony	drug:3532	GSE6907		2.21968e-06	7.82345e-06	1.83444	0.000234742
SETMAR	6419	-6.19332	Arachidonicacid	drug:3171	GSE3737	DB04557	0.000123876	0.00144534	1.82649	0.000132908
KAT2B	8850	-17.0185	Vemurafenib	drug:2495	GSE42872		9.62165e-10	1.5106e-07	1.8246	0.000178063
RPS6KA5	9252	-6.01322	Puromycin,2xec50,3d	drug:3372	GSE6930		0.000314781	0.00877702	1.8195	0.00161812
SIRT4	23409	-10.029	Cycloheximide	drug:3059	GSE8597		1.02763e-11	3.94253e-09	1.8192	0.000210571
JAK2	3717	-13.1045	Interferongamma-1b	drug:2477	GSE5542	DB00033	2.41334e-05	0.00239773	1.817	0.00260417
AURKC	6795	-8.35786	Nitricoxide	drug:3181	GSE13887	DB00435	9.24695e-05	0.000381397	1.81464	0.000135943
PRKAG2	51422	-8.61736	Nilotinib	drug:2528	GSE19567	DB04868	0.00589434	0.0203809	1.80896	0.000255102
GADD45B	4616	-24.5969	Nilotinib	drug:2528	GSE19567	DB04868	6.21159e-05	0.00115272	1.80108	0.000255102
SNAI2	6591	-4.59438	Resveratrol	drug:3501	GSE25412	DB02709	0.000535784	0.00538238	1.80013	0.00032175
DNMT3L	29947	-0.273117	Cytarabine	drug:3375	GSE6930	DB00987	4.89428e-05	0.000119151	1.79791	0.000381971
GADD45G	10912	-22.7575	Resveratrol	drug:3501	GSE25412	DB02709	2.17083e-07	4.14331e-05	1.79756	0.00032175
SIRT4	23409	-10.029	Chlorpyrifos	drug:3571	GSE5023		0.0124525	0.0295834	1.77261	0.00026738
GADD45B	4616	-24.5969	Lipopolysaccharide	drug:3484	GSE5504		6.34305e-06	0.00326033	1.77125	0.000538793
PRKCA	5578	-12.3078	Doxorubicin	drug:3261	GSE6930	DB00997	8.6847e-05	0.00172543	1.76845	0.000683995
RPS6KA5	9252	-6.01322	Cytarabine	drug:3423	GSE6930	DB00987	0.00043885	0.00642271	1.76387	0.000694927
CDK3	1018	-14.6729	R1881	drug:3048	GSE22606		1.0579e-06	4.14481e-05	1.75928	0.000355619
SATB1	6304	-13.8871	Vemurafenib	drug:2495	GSE42872		3.90717e-09	3.3291e-07	1.75501	0.000178063
GADD45B	4616	-24.5969	Y15	drug:2553	GSE43452		6.8753e-05	0.00239801	1.75105	0.000668896
SIN3B	23309	-20.0323	Apratoxina	drug:3071	GSE2742		0.00462523	0.0306997	1.74744	0.000986193
GADD45B	4616	-24.5969	Y15	drug:2554	GSE43452		1.82532e-09	1.34904e-06	1.74126	0.00087184
ZBTB16	7704	-56.4347	Dexamethasone	drug:2714	GSE34313	DB01234	3.16923e-05	0.00115977	1.72941	0.00125
PARP3	10039	-6.79232	Interferongamma-1b	drug:2477	GSE5542	DB00033	0.000295023	0.0133967	1.72718	0.00260417
PRDM6	93166	-13.0964	3,3',4,4'-tetrachlorobiphenyl	drug:3273	GSE6878		0.00109619	0.0140609	1.72648	0.000501253
USP49	25862	-6.57473	Azacitidine	drug:2534	GSE29077	DB00928	0.00511305	0.0458453	1.72564	0.00125156
ZNF711	7552	-9.23246	Bexarotene	drug:2681	GSE12791	DB00307	9.03211e-06	0.000187658	1.72533	0.000446628
PARP3	10039	-6.79232	Diclofenac	drug:3057	GSE28185	DB00586	0.00485957	0.0410088	1.71926	0.00113379
UTY	7404	-24.1128	Cytarabine	drug:3375	GSE6930	DB00987	0.00109773	0.00207105	1.71704	0.000381971
USP49	25862	-6.57473	Y15	drug:2554	GSE43452		3.97245e-08	1.3701e-05	1.71131	0.00087184
PRDM8	56978	-22.8478	Doxorubicin	drug:3180	GSE58074	DB00997	1.44586e-05	0.000266238	1.71118	0.00028777
APOBEC2	10930	-10.2374	Arachidonicacid	drug:3171	GSE3737	DB04557	0.00219821	0.0061993	1.70882	0.000132908
NPAS2	4862	-10.417	Nilotinib	drug:2528	GSE19567	DB04868	0.000550822	0.00434508	1.70692	0.000255102
PRMT8	56341	-7.74767	Adenosinetriphosphate	drug:3219	GSE30903		0.000141196	0.00153097	1.70323	0.000242483
GADD45G	10912	-22.7575	Aplidin	drug:2598	GSE5681		0.000169616	0.000662124	1.69918	0.000218818
DOT1L	84444	-7.49945	Nilotinib	drug:2528	GSE19567	DB04868	0.000190514	0.00226985	1.69722	0.000255102
GADD45G	10912	-22.7575	Puromycin,ec50,5d	drug:3270	GSE6930		0.000760721	0.0018781	1.69377	0.000364431
HSPA1A	3303	-3.76433	Apratoxina	drug:3069	GSE2742		6.34492e-05	0.0318777	1.69149	0.00416667
CHD3	1107	-10.3854	Arachidonicacid	drug:3171	GSE3737	DB04557	4.11252e-05	0.00139193	1.67889	0.000132908
L3MBTL4	91133	-16.2961	Mk-886	drug:3192	GSE3202		0.00965254	0.0261815	1.67855	0.000208117
CHD5	26038	-17.224	Nilotinib	drug:2528	GSE19567	DB04868	0.00344858	0.0142409	1.67821	0.000255102
SFMBT2	57713	-7.39335	Bisphenola	drug:2659	GSE17624		0.000267202	0.00525831	1.6658	0.000618812
ZBTB16	7704	-56.4347	Cytarabine	drug:3373	GSE6930	DB00987	0.000842654	0.00661987	1.658	0.000801282
GADD45G	10912	-22.7575	Propofol	drug:2804	GSE4386	DB00818	0.000417652	0.0255419	1.65671	0.00296736
AURKC	6795	-8.35786	Dmnq(2,3-dimethoxy-1,4-naphthoquinone)	drug:3527	GSE6907		6.03863e-07	1.18454e-05	1.65478	0.000354988
TLE4	7091	-13.8627	Quercetin	drug:3416	GSE7259		3.07723e-05	0.00702251	1.65463	0.000630915
SATB1	6304	-13.8871	Bexarotene	drug:2680	GSE6914	DB00307	0.000639378	0.00153057	1.65423	0.000163639
CRB2	286204	-4.36271	4-hydroxytamoxifen	drug:3240	GSE26298		0.0106837	0.0285383	1.65226	0.000170561
SIRT4	23409	-10.029	4-hydroxynonenal	drug:3080	GSE2397		2.52491e-07	3.68296e-05	1.65023	0.000217014
GADD45G	10912	-22.7575	Nilotinib	drug:2528	GSE19567	DB04868	0.0118827	0.0332823	1.64947	0.000255102
GADD45B	4616	-24.5969	Bpde	drug:3378	GSE19510		8.84746e-07	0.000150393	1.64865	0.00052521
SAP25	100316904	-16.1248	Apratoxina	drug:3070	GSE2742		0.00123533	0.0103741	1.64484	0.000380228
TNP1	7141	-15.3523	Antimony	drug:3532	GSE6907		6.75893e-05	0.000133752	1.64346	0.000234742
JADE1	79960	-11.8765	Etanercept	drug:2610	GSE11903	DB00005	9.59698e-08	1.68202e-05	1.63987	0.000417711
HSPA1A	3303	-3.76433	Aminolevulinicacid	drug:2575	GSE8920	DB00855	1.38556e-05	0.000142138	1.63722	0.000268456
GADD45A	1647	-5.33705	Y15	drug:2554	GSE43452		1.30096e-09	1.03547e-06	1.63516	0.00087184
GABRG1	2565	-5.84255	4-hydroxytamoxifen	drug:3240	GSE26298		0.00024461	0.00166582	1.6291	0.000170561
GADD45A	1647	-5.33705	Bpde	drug:3377	GSE19510		9.44011e-05	0.0210704	1.62156	0.0108696
PRDM8	56978	-22.8478	Puromycin,ec50,5d	drug:3270	GSE6930		0.00186159	0.00409887	1.62122	0.000364431
CHD5	26038	-17.224	Doxorubicin	drug:3265	GSE6930	DB00997	0.0204516	0.0373655	1.62105	0.00044603
SMARCA1	6594	-6.33955	Arachidonicacid	drug:3171	GSE3737	DB04557	0.000121918	0.00144168	1.62046	0.000132908
RAG2	5897	-3.10588	Naturalalphainterferon	drug:2474	GSE5542	DB05258	0.000433875	0.00142866	1.62002	0.000296296
ARNTL	406	-21.3534	Hydrocortisone	drug:2751	GSE7890	DB00741	0.000111446	0.00540651	1.61867	0.000705716
GADD45B	4616	-24.5969	Neocarzinostatin	drug:3113	GSE1676		1.52534e-07	1.97185e-05	1.61695	0.000589971
HSPA1A	3303	-3.76433	Bortezomib	drug:2686	GSE30931	DB00188	4.79587e-11	6.64036e-08	1.6109	0.00102459
AURKC	6795	-8.35786	Aplidin	drug:2598	GSE5681		1.93197e-05	0.000125721	1.61087	0.000218818
GADD45A	1647	-5.33705	Mln4924	drug:2646	GSE30531		1.36233e-05	0.0137663	1.60827	0.0135135
GADD45B	4616	-24.5969	Tretinoin	drug:3140	GSE54464	DB00755	2.64921e-06	0.00456857	1.5993	0.00990099
PRDM8	56978	-22.8478	Bexarotene	drug:2680	GSE6914	DB00307	0.000400035	0.00102483	1.59904	0.000163639
CBX7	23492	-41.5031	Doxorubicin	drug:3263	GSE6930	DB00997	0.000526238	0.000650876	1.59438	0.000169205
PRKCA	5578	-12.3078	Methotrexate	drug:2543	GSE11440	DB00563	0.00162183	0.0456512	1.59307	0.00241546
EZH1	2145	-28.8374	Imatinib	drug:2527	GSE19567	DB00619	2.62525e-05	0.00015632	1.59039	0.000199641
GADD45B	4616	-24.5969	Doxorubicin	drug:3262	GSE6930	DB00997	1.3699e-06	2.52563e-05	1.58796	0.000525486
HSPA1A	3303	-3.76433	Trovafloxacin	drug:2623	GSE9166	DB00685	1.62718e-05	0.000293858	1.58496	0.000573394
RPS6KA5	9252	-6.01322	Arachidonicacid	drug:3171	GSE3737	DB04557	0.00124404	0.00421832	1.58346	0.000132908
HDAC11	79885	-5.61807	Estradiol	drug:3063	GSE4668	DB00783	0.000812715	0.0119325	1.57869	0.00111359
ZBTB16	7704	-56.4347	Androstanolone	drug:3410	GSE7868		1.42829e-05	0.0128811	1.5764	0.0114943
GADD45G	10912	-22.7575	4-hydroxynonenal	drug:3082	GSE2397		0.0246772	0.0495518	1.57249	0.000168124
SIRT4	23409	-10.029	Harman	drug:3482	GSE5080		0.0035232	0.0106674	1.56986	0.000261986
HDAC4	9759	-12.8412	Arachidonicacid	drug:3171	GSE3737	DB04557	5.23434e-05	0.00139193	1.56698	0.000132908
KDM8	79831	-5.55007	4-hydroxytamoxifen	drug:3240	GSE26298		9.76588e-05	0.000870187	1.56156	0.000170561
RPS6KA5	9252	-6.01322	Diclofenac	drug:3053	GSE54255	DB00586	1.14156e-07	1.54441e-06	1.55768	0.000156519
PRKCA	5578	-12.3078	Doxorubicin	drug:3264	GSE6930	DB00997	0.000197112	0.00315273	1.55653	0.000575374
GLYATL1	92292	-4.82608	Diclofenac	drug:3053	GSE54255	DB00586	5.36763e-07	5.08578e-06	1.55291	0.000156519
PRDM5	11107	-17.7897	Nilotinib	drug:2528	GSE19567	DB04868	0.000837294	0.00565987	1.5514	0.000255102
PHC1	1911	-15.9063	Arachidonicacid	drug:3171	GSE3737	DB04557	0.000214185	0.00164453	1.54996	0.000132908
HMGN5	79366	-7.38902	Chromium	drug:3534	GSE6907		0.0108395	0.0221755	1.54714	0.000473261
SETMAR	6419	-6.19332	Clinafloxacin	drug:2625	GSE9166		0.00016128	0.00838901	1.54661	0.00077821
ZBTB38	253461	-0.787785	Vanadiumpentoxide	drug:3558	GSE5339		1.03329e-08	8.07439e-07	1.53969	0.000152393
GADD45A	1647	-5.33705	Carboplatin(24h)	drug:3030	GSE13525		7.72358e-07	0.00833683	1.53797	0.0833333
GADD45G	10912	-22.7575	Doxorubicin	drug:3179	GSE58074	DB00997	5.72054e-07	2.49495e-05	1.53389	0.000285144
AURKC	6795	-8.35786	Bexarotene	drug:2680	GSE6914	DB00307	0.00476639	0.00861602	1.53122	0.000163639
KAT2B	8850	-17.0185	Imatinib	drug:2527	GSE19567	DB00619	1.16249e-09	1.99679e-07	1.53075	0.000199641
GADD45A	1647	-5.33705	Lipopolysaccharide	drug:3484	GSE5504		5.22109e-05	0.00719361	1.53	0.000538793
EZH1	2145	-28.8374	Nilotinib	drug:2528	GSE19567	DB04868	4.26614e-05	0.000945781	1.5267	0.000255102
DOT1L	84444	-7.49945	Doxorubicin	drug:3265	GSE6930	DB00997	0.0108014	0.0218088	1.52181	0.00044603
AURKC	6795	-8.35786	Puromycin,2xec50,3d	drug:3372	GSE6930		0.00296575	0.032189	1.51723	0.00161812
PRKAA2	5563	-11.9028	Arachidonicacid	drug:3171	GSE3737	DB04557	0.014037	0.0257797	1.51435	0.000132908
GADD45A	1647	-5.33705	Tretinoin	drug:3231	GSE23702	DB00755	2.61096e-06	3.09963e-05	1.51333	0.000138543
GADD45B	4616	-24.5969	Cycloheximide	drug:3059	GSE8597		1.27231e-11	4.57776e-09	1.50911	0.000210571
ARNTL	406	-21.3534	Cytarabine	drug:3424	GSE6930	DB00987	1.62274e-05	0.000121282	1.50665	0.00034118
GADD45B	4616	-24.5969	Trovafloxacin	drug:3036	GSE9166	DB00685	0.00058146	0.0244833	1.50507	0.000979432
SATB1	6304	-13.8871	Antimony	drug:3532	GSE6907		0.000351979	0.000563255	1.50243	0.000234742
PRKCA	5578	-12.3078	Doxorubicin	drug:3265	GSE6930	DB00997	0.00530223	0.0118864	1.50155	0.00044603
PHC1	1911	-15.9063	Doxorubicin	drug:2533	GSE24460	DB00997	0.000858562	0.00790867	1.49834	0.000530786
PRKAA2	5563	-11.9028	Doxorubicin	drug:3265	GSE6930	DB00997	0.00252722	0.00634626	1.49703	0.00044603
SNAI2	6591	-4.59438	Plx4032	drug:2557	GSE50649	DB05238	1.79711e-08	1.25525e-06	1.49601	0.000316156
GADD45A	1647	-5.33705	Tretinoin	drug:3139	GSE54464	DB00755	4.89758e-05	0.010574	1.49527	0.00390625
GADD45A	1647	-5.33705	Azacitidine	drug:2545	GSE29077	DB00928	0.000778578	0.0357313	1.49159	0.000977517
ACTL6B	51412	-2.80162	Doxorubicin	drug:3265	GSE6930	DB00997	0.00449082	0.0103151	1.48479	0.00044603
BAZ2B	29994	-8.46049	Vemurafenib	drug:2495	GSE42872		1.37963e-08	6.59135e-07	1.48209	0.000178063
GADD45G	10912	-22.7575	Vx	drug:3376	GSE33606		1.43786e-07	1.06957e-05	1.48074	0.000249938
PRDM8	56978	-22.8478	Doxorubicin	drug:3265	GSE6930	DB00997	0.0115798	0.0231394	1.4777	0.00044603
ZBTB16	7704	-56.4347	Cytarabine	drug:3422	GSE6930	DB00987	0.00246197	0.0106866	1.47569	0.000345423
SIRT4	23409	-10.029	4-hydroxynonenal	drug:3082	GSE2397		0.00763248	0.0197661	1.45781	0.000168124
GADD45G	10912	-22.7575	Apratoxina	drug:3068	GSE2742		0.000188309	0.0404605	1.45761	0.01
TLE4	7091	-13.8627	Bexarotene	drug:2680	GSE6914	DB00307	0.000137103	0.000418614	1.45609	0.000163639
HDAC4	9759	-12.8412	Azacitidine	drug:2545	GSE29077	DB00928	0.0015431	0.0369302	1.45538	0.000977517
ARNTL	406	-21.3534	Doxorubicin	drug:3262	GSE6930	DB00997	0.00038351	0.0015574	1.45484	0.000525486
PRDM6	93166	-13.0964	Androstanolone	drug:3411	GSE7868		0.00626939	0.0172145	1.45466	0.000204708
GADD45B	4616	-24.5969	Sulforaphane	drug:3445	GSE28813		8.6824e-06	0.000193585	1.45234	0.000211238
SNAI2	6591	-4.59438	Diclofenac	drug:3053	GSE54255	DB00586	0.000304708	0.000977854	1.4492	0.000156519
PRKAA2	5563	-11.9028	Nickel	drug:3531	GSE6907		0.00023747	0.000749938	1.44877	0.00044287
RPS6KA5	9252	-6.01322	Cytarabine	drug:3374	GSE6930	DB00987	0.00392718	0.0222511	1.44825	0.000659631
SATB1	6304	-13.8871	Sulforaphane	drug:3445	GSE28813		0.00171479	0.00819383	1.44717	0.000211238
SIRT4	23409	-10.029	Curcumin	drug:3259	GSE10896		1.46704e-06	9.07465e-05	1.44387	0.000198334
ZBTB16	7704	-56.4347	Dmnq(2,3-dimethoxy-1,4-naphthoquinone)	drug:3527	GSE6907		1.23598e-05	8.96056e-05	1.44352	0.000354988
ASXL1	171023	-5.72536	Doxorubicin	drug:2533	GSE24460	DB00997	0.00175123	0.0118906	1.43675	0.000530786
GADD45A	1647	-5.33705	Tretinoin	drug:3232	GSE23702	DB00755	2.35699e-05	0.000355394	1.42667	0.000219058
ARNTL	406	-21.3534	Dexamethasone	drug:3169	GSE34313	DB01234	1.72553e-07	8.23105e-06	1.42442	0.000245459
SMARCD3	6604	-26.1843	Doxorubicin	drug:2533	GSE24460	DB00997	0.000475438	0.00554454	1.4217	0.000530786
HR	55806	-8.01736	Apratoxina	drug:3070	GSE2742		0.000776061	0.00872251	1.42089	0.000380228
L3MBTL1	26013	-24.2146	4-hydroxytamoxifen	drug:3240	GSE26298		5.61723e-07	3.17447e-05	1.41933	0.000170561
EYA4	2070	-9.94334	Bexarotene	drug:2681	GSE12791	DB00307	0.0160455	0.0462431	1.41059	0.000446628
HSPA1A	3303	-3.76433	Apratoxina	drug:3067	GSE2742		0.00019116	0.0384156	1.40861	0.00561798
KAT2B	8850	-17.0185	Arachidonicacid	drug:3171	GSE3737	DB04557	0.00229552	0.00638345	1.40656	0.000132908
ZNF541	84215	-7.29746	Argyrina	drug:3054	GSE8565		5.80181e-08	3.02511e-05	1.40623	0.000254712
KAT2B	8850	-17.0185	Doxorubicin	drug:3263	GSE6930	DB00997	9.23928e-12	6.18291e-11	1.40441	0.000169205
HMGN5	79366	-7.38902	Arachidonicacid	drug:3171	GSE3737	DB04557	0.0086708	0.0173837	1.4033	0.000132908
GADD45A	1647	-5.33705	Gamma-tocotrienol	drug:3242	GSE21946		1.56198e-05	0.00159988	1.40212	0.000814332
HCFC2	29915	-13.6355	Azacitidine	drug:2545	GSE29077	DB00928	0.000555067	0.0357313	1.39782	0.000977517
GADD45A	1647	-5.33705	Tretinoin	drug:3233	GSE23702	DB00755	3.68303e-07	1.74812e-06	1.39667	0.000103488
PRKAA2	5563	-11.9028	Apratoxina	drug:3071	GSE2742		0.00368733	0.027381	1.39551	0.000986193
CHD5	26038	-17.224	2,3,7,8-tetrachlorodibenzo-p-dioxin	drug:3189	GSE24193		3.3801e-05	0.0019222	1.39157	0.000821693
HSPA1A	3303	-3.76433	Lipopolysaccharide	drug:3484	GSE5504		1.09342e-05	0.00414118	1.39	0.000538793
APOBEC2	10930	-10.2374	Bexarotene	drug:2681	GSE12791	DB00307	7.07795e-05	0.000776286	1.38827	0.000446628
NPAS2	4862	-10.417	Doxorubicin	drug:3264	GSE6930	DB00997	0.00139753	0.0111036	1.38611	0.000575374
SNAI2	6591	-4.59438	Resveratrol	drug:3500	GSE25412	DB02709	4.43699e-08	1.29033e-06	1.38396	0.000296121
SNAI2	6591	-4.59438	Cytarabine	drug:3424	GSE6930	DB00987	0.000933739	0.00315867	1.3777	0.00034118
GADD45A	1647	-5.33705	Tretinoin	drug:2828	GSE23702	DB00755	5.18276e-07	2.52262e-06	1.37667	0.000108307
HDAC10	83933	-12.0433	Nitricoxide	drug:3181	GSE13887	DB00435	1.26331e-06	1.17351e-05	1.37648	0.000135943
ZBTB16	7704	-56.4347	Androstanolone	drug:3411	GSE7868		5.77948e-05	0.000561257	1.37313	0.000204708
GADD45B	4616	-24.5969	Ribavirin	drug:2481	GSE23031	DB00811	5.35418e-09	7.55465e-07	1.37241	0.000189934
UTY	7404	-24.1128	Doxorubicin	drug:3262	GSE6930	DB00997	0.00739247	0.0182545	1.36659	0.000525486
GADD45B	4616	-24.5969	Bpde	drug:3377	GSE19510		8.27848e-05	0.0192168	1.36586	0.0108696
DPF3	8110	-9.43864	Cytarabine	drug:3374	GSE6930	DB00987	0.000103282	0.00282926	1.36188	0.000659631
DPF3	8110	-9.43864	Calcitriol	drug:3126	GSE52819		1.99794e-07	1.64489e-05	1.35702	0.000354988
EZH1	2145	-28.8374	Luteolin	drug:3473	GSE53180		0.0010755	0.0265457	1.35404	0.00131234
PRKAG2	51422	-8.61736	Diclofenac	drug:3053	GSE54255	DB00586	5.60427e-07	5.25382e-06	1.34653	0.000156519
DPF3	8110	-9.43864	Cytarabine	drug:3424	GSE6930	DB00987	0.000104274	0.000523489	1.3435	0.00034118
NPAS2	4862	-10.417	Apratoxina	drug:3070	GSE2742		0.00425421	0.018734	1.33742	0.000380228
MBD6	114785	-5.55896	Cytarabine	drug:3375	GSE6930	DB00987	0.00801209	0.012835	1.33512	0.000381971
UBE2B	7320	-1.73513	Puromycin,ec50,5d	drug:3270	GSE6930		1.50914e-05	6.61678e-05	1.3333	0.000364431
GADD45B	4616	-24.5969	Cytarabine	drug:3424	GSE6930	DB00987	1.54534e-07	4.34662e-06	1.32997	0.00034118
HSPA1A	3303	-3.76433	4-hydroxynonenal	drug:3080	GSE2397		0.00115087	0.00521624	1.32988	0.000217014
CDK3	1018	-14.6729	Motexafingadolinium(4h)	drug:3125	GSE2189	DB05428	2.72914e-06	0.000108623	1.32678	0.000477555
ACTL6B	51412	-2.80162	Cytarabine	drug:3375	GSE6930	DB00987	0.00123188	0.00230106	1.32586	0.000381971
PRDM16	63976	-17.0801	Mk-886	drug:3192	GSE3202		0.000743254	0.00369879	1.32395	0.000208117
KAT2B	8850	-17.0185	Apratoxina	drug:3070	GSE2742		0.0112254	0.0333962	1.31912	0.000380228
SNAI2	6591	-4.59438	Dexamethasone	drug:2714	GSE34313	DB01234	1.95571e-06	0.000151828	1.31743	0.00125
SS18L1	26039	-4.87919	Imatinib	drug:2512	GSE1922	DB00619	2.70217e-06	5.30556e-05	1.31463	0.000541419
SETD1B	23067	-5.57377	Motexafingadolinium(4h)	drug:3125	GSE2189	DB05428	0.0156568	0.0497337	1.31414	0.000477555
SETD1B	23067	-5.57377	Puromycin,ec50,5d	drug:3270	GSE6930		1.47059e-05	6.4748e-05	1.31333	0.000364431
CDK3	1018	-14.6729	Antimony	drug:3532	GSE6907		0.000122535	0.000222706	1.3123	0.000234742
TNP2	7142	-4.35951	Cytarabine	drug:3375	GSE6930	DB00987	0.00244752	0.00432799	1.30995	0.000381971
NFYB	4801	-5.24676	Hydrocortisone	drug:2751	GSE7890	DB00741	0.0005798	0.0128773	1.30935	0.000705716
SIRT4	23409	-10.029	Resveratrol	drug:3501	GSE25412	DB02709	0.00112473	0.00871508	1.30591	0.00032175
GADD45G	10912	-22.7575	Lapatinib	drug:2584	GSE38376	DB01259	4.51603e-08	4.79692e-06	1.29882	0.000582411
GADD45B	4616	-24.5969	Imatinib	drug:2527	GSE19567	DB00619	0.000112396	0.000489968	1.29863	0.000199641
HR	55806	-8.01736	Puromycin,ec50,3d	drug:3269	GSE6930		0.00412838	0.0284582	1.29752	0.0015748
EZH1	2145	-28.8374	Dexamethasone	drug:3169	GSE34313	DB01234	3.14317e-07	1.26963e-05	1.29522	0.000245459
RAG2	5897	-3.10588	Curcumin	drug:3258	GSE10896		6.38768e-07	6.69404e-05	1.29246	0.000286779
PRKAG2	51422	-8.61736	Imatinib	drug:2527	GSE19567	DB00619	0.00164193	0.00436253	1.28564	0.000199641
NPM2	10361	-7.76805	Luteolin	drug:3473	GSE53180		0.00162944	0.0305491	1.28468	0.00131234
SIRT4	23409	-10.029	Luteolin	drug:3473	GSE53180		0.00148341	0.0297513	1.28342	0.00131234
CBX6	23466	-9.49957	Apratoxina	drug:3070	GSE2742		0.000417071	0.00736081	1.2829	0.000380228
RPS6KA5	9252	-6.01322	Cytarabine	drug:3422	GSE6930	DB00987	0.00625437	0.0220082	1.27699	0.000345423
HMGN5	79366	-7.38902	Quercetin	drug:3416	GSE7259		0.00148976	0.0193172	1.27657	0.000630915
JAK2	3717	-13.1045	Interferonbeta-1a	drug:3186	GSE26104	DB00060	3.01094e-06	0.000184372	1.27361	0.000298597
SNAI2	6591	-4.59438	Estradiol	drug:3203	GSE12446	DB00783	3.21062e-07	2.72665e-05	1.27271	0.000329272
JAK2	3717	-13.1045	Estradiol	drug:3062	GSE4668	DB00783	1.12468e-05	0.00228639	1.27041	0.00210084
HDAC10	83933	-12.0433	Curcumin	drug:3259	GSE10896		0.0148819	0.0381374	1.26416	0.000198334
PRDM5	11107	-17.7897	Adenosinetriphosphate	drug:3220	GSE30903		8.52798e-05	0.00101901	1.26391	0.000276243
JAK2	3717	-13.1045	Lipopolysaccharide	drug:3484	GSE5504		0.00701825	0.0470355	1.26	0.000538793
CDK3	1018	-14.6729	Bexarotene	drug:2680	GSE6914	DB00307	0.0250825	0.0372823	1.25644	0.000163639
PRKAA2	5563	-11.9028	Puromycin,ec50,1d	drug:3268	GSE6930		0.0149354	0.0273827	1.25552	0.000454133
SIRT4	23409	-10.029	Sulforaphane	drug:3445	GSE28813		0.000263442	0.00199154	1.25545	0.000211238
GADD45B	4616	-24.5969	Cytarabine	drug:3374	GSE6930	DB00987	0.00324408	0.0195591	1.25545	0.000659631
GADD45G	10912	-22.7575	Bisphenola	drug:2663	GSE17624		0.0011325	0.00330251	1.25381	0.000197433
JAK2	3717	-13.1045	Estradiol	drug:3063	GSE4668	DB00783	1.34138e-05	0.000784292	1.25249	0.00111359
PRDM16	63976	-17.0801	Apratoxina	drug:3067	GSE2742		0.000798461	0.0429034	1.24485	0.00561798
INO80D	54891	-4.93392	Nilotinib	drug:2528	GSE19567	DB04868	0.000485437	0.0040038	1.24433	0.000255102
PRDM6	93166	-13.0964	Chlorpyrifos	drug:3571	GSE5023		0.00810459	0.021316	1.2441	0.00026738
GADD45A	1647	-5.33705	Torcetrapib	drug:3172	GSE15918		1.84595e-06	0.00132765	1.2438	0.00381679
GADD45B	4616	-24.5969	Doxorubicin	drug:3261	GSE6930	DB00997	0.000904952	0.0078861	1.24323	0.000683995
PRDM16	63976	-17.0801	Curcumin	drug:3258	GSE10896		0.000246271	0.00265958	1.2425	0.000286779
AURKC	6795	-8.35786	Sulforaphane	drug:3445	GSE28813		0.00798261	0.0279501	1.24226	0.000211238
ZBTB16	7704	-56.4347	Etanercept	drug:2605	GSE41663	DB00005	0.00294461	0.0246141	1.24217	0.000549753
GADD45B	4616	-24.5969	Carboplatin(30h)	drug:3031	GSE13525		7.11134e-07	0.000383799	1.24124	0.00104167
AURKC	6795	-8.35786	Luteolin	drug:3473	GSE53180		0.00371853	0.0425411	1.24019	0.00131234
SNAI2	6591	-4.59438	Carboplatin(36h)	drug:3032	GSE13525		1.29464e-05	0.0020508	1.23569	0.00101833
PRDM8	56978	-22.8478	Nilotinib	drug:2528	GSE19567	DB04868	0.00262918	0.0118929	1.23521	0.000255102
HSPA1A	3303	-3.76433	Apratoxina	drug:3068	GSE2742		0.000570874	0.0458283	1.23511	0.01
ARNTL	406	-21.3534	Doxorubicin	drug:3260	GSE6930	DB00997	0.00618465	0.0366743	1.23416	0.000854701
CBX7	23492	-41.5031	Etanercept	drug:2597	GSE36177	DB00005	5.23544e-09	2.10857e-06	1.23275	0.00059952
TNP2	7142	-4.35951	Bexarotene	drug:2680	GSE6914	DB00307	0.00203544	0.00411446	1.23091	0.000163639
UTY	7404	-24.1128	Bexarotene	drug:2680	GSE6914	DB00307	0.00014378	0.000435359	1.23086	0.000163639
SATB1	6304	-13.8871	Luteolin	drug:3473	GSE53180		0.00123617	0.0279566	1.22915	0.00131234
CBX7	23492	-41.5031	Decitabine	drug:2703	GSE9118	DB01262	0.00024168	0.0118498	1.22816	0.00158228
DPF3	8110	-9.43864	Doxorubicin	drug:3265	GSE6930	DB00997	0.00700915	0.0150669	1.22797	0.00044603
GADD45A	1647	-5.33705	Tretinoin	drug:3140	GSE54464	DB00755	5.16955e-05	0.0187682	1.22753	0.00990099
SIRT4	23409	-10.029	Puromycin,2xec50,3d	drug:3372	GSE6930		0.000347761	0.00911047	1.226	0.00161812
RPS6KA5	9252	-6.01322	Bisphenola	drug:2659	GSE17624		0.00011647	0.00319892	1.22489	0.000618812
UTY	7404	-24.1128	Doxorubicin	drug:3265	GSE6930	DB00997	0.0258359	0.0454935	1.22202	0.00044603
DNMT3L	29947	-0.273117	Dmnq(2,3-dimethoxy-1,4-naphthoquinone)	drug:3527	GSE6907		0.0063536	0.0128655	1.22177	0.000354988
PRDM16	63976	-17.0801	Androstanolone	drug:3411	GSE7868		3.1957e-07	2.26285e-05	1.22118	0.000204708
HDAC7	51564	-9.79023	Apratoxina	drug:3070	GSE2742		0.0047228	0.0198811	1.22056	0.000380228
ATXN7	6314	-9.55625	Apratoxina	drug:3070	GSE2742		0.0179646	0.0459024	1.21945	0.000380228
GADD45B	4616	-24.5969	R1881	drug:3048	GSE22606		5.44868e-06	0.000120853	1.21845	0.000355619
GADD45A	1647	-5.33705	Dasatinib	drug:3306	GSE59357	DB01254	9.47198e-07	5.86192e-06	1.21692	0.000127162
ACTL6B	51412	-2.80162	Bexarotene	drug:2680	GSE6914	DB00307	6.79175e-07	6.63313e-06	1.21413	0.000163639
AURKC	6795	-8.35786	Mercury	drug:3533	GSE6907		0.00864287	0.018273	1.21397	0.00040032
RPS6KA5	9252	-6.01322	Doxorubicin	drug:3263	GSE6930	DB00997	8.75989e-08	1.84588e-07	1.2135	0.000169205
ZBTB16	7704	-56.4347	Cytarabine	drug:3375	GSE6930	DB00987	1.16387e-06	4.18547e-06	1.21112	0.000381971
CDK3	1018	-14.6729	Azacitidine	drug:2545	GSE29077	DB00928	0.00483939	0.0448066	1.20921	0.000977517
SS18L1	26039	-4.87919	Imatinib	drug:2520	GSE1922	DB00619	3.17933e-07	7.75122e-06	1.20802	0.000479157
ATXN7	6314	-9.55625	Trovafloxacin	drug:2623	GSE9166	DB00685	0.000275234	0.00180044	1.20271	0.000573394
SETD5	55209	-6.11435	Trovafloxacin	drug:3036	GSE9166	DB00685	0.0022924	0.0275663	1.20227	0.000979432
ZNF541	84215	-7.29746	Etanercept	drug:2605	GSE41663	DB00005	0.000432957	0.00890598	1.20204	0.000549753
ARNTL	406	-21.3534	Doxorubicin	drug:3264	GSE6930	DB00997	0.000325305	0.00427976	1.20033	0.000575374
ARNTL	406	-21.3534	Cytarabine	drug:3422	GSE6930	DB00987	0.00527721	0.0193365	1.19844	0.000345423
ZNF532	55205	-0.657986	Diclofenac	drug:3057	GSE28185	DB00586	0.000262147	0.0147341	1.1953	0.00113379
ARNTL	406	-21.3534	Bisphenola	drug:2659	GSE17624		1.27747e-05	0.00096765	1.19405	0.000618812
PRKAG2	51422	-8.61736	Doxorubicin	drug:3261	GSE6930	DB00997	0.000336288	0.00403941	1.19165	0.000683995
CDK3	1018	-14.6729	R1881	drug:3049	GSE22606		3.34267e-05	0.000762002	1.1914	0.000425713
HSPA1A	3303	-3.76433	4-hydroxynonenal	drug:3078	GSE2397		0.0111618	0.0363933	1.19049	0.000260485
RPS6KA5	9252	-6.01322	Doxorubicin	drug:3260	GSE6930	DB00997	0.00767181	0.042215	1.18982	0.000854701
RAG2	5897	-3.10588	Thapsigargin	drug:3236	GSE19519		0.00906501	0.0448021	1.18896	0.000452694
L3MBTL1	26013	-24.2146	Nilotinib	drug:2528	GSE19567	DB04868	0.00108901	0.00668165	1.18722	0.000255102
OGT	8473	-22.0604	Vemurafenib	drug:2564	GSE37441	DB08881	5.50397e-10	2.24566e-08	1.18162	0.000288517
HSPA1A	3303	-3.76433	Cisplatin	drug:3152	GSE47856	DB00515	1.12518e-05	0.000159918	1.18149	0.000201979
PRKAG2	51422	-8.61736	Heregulin	drug:3215	GSE22288		5.7052e-07	9.02714e-05	1.17853	0.00197239
SIRT4	23409	-10.029	Argyrina	drug:3054	GSE8565		0.0141175	0.0388584	1.17781	0.000254712
OGT	8473	-22.0604	Nilotinib	drug:2528	GSE19567	DB04868	1.8746e-05	0.000560695	1.17755	0.000255102
ZNF532	55205	-0.657986	Nilotinib	drug:2528	GSE19567	DB04868	0.0120652	0.033655	1.17623	0.000255102
CDK3	1018	-14.6729	Imatinib	drug:2527	GSE19567	DB00619	0.00258219	0.00639641	1.17457	0.000199641
PARP3	10039	-6.79232	Bexarotene	drug:2681	GSE12791	DB00307	6.15817e-05	0.000715061	1.16989	0.000446628
NPAS2	4862	-10.417	Metformin	drug:2483	GSE33612	DB00331	8.06501e-08	9.55208e-06	1.16747	0.000270709
SMARCD3	6604	-26.1843	Arachidonicacid	drug:3171	GSE3737	DB04557	0.000264638	0.00178051	1.16718	0.000132908
HSPA1A	3303	-3.76433	Phorbol12-myristate13-acetate(pma)	drug:3246	GSE45417		0.00223738	0.0111369	1.16713	0.000394011
CRB2	286204	-4.36271	Bisphenola	drug:2661	GSE17624		1.693e-09	1.24573e-07	1.16671	0.000203915
PRKCA	5578	-12.3078	Puromycin,ec50,5d	drug:3270	GSE6930		0.0113274	0.0201237	1.16652	0.000364431
JADE1	79960	-11.8765	Doxorubicin	drug:2533	GSE24460	DB00997	0.00363902	0.0188023	1.16606	0.000530786
PRKCA	5578	-12.3078	Cytarabine	drug:3375	GSE6930	DB00987	0.00457513	0.00769299	1.16353	0.000381971
GADD45A	1647	-5.33705	Antimony	drug:3532	GSE6907		0.00142039	0.00198561	1.16348	0.000234742
MECOM	2122	-1.35623	Cytarabine	drug:3424	GSE6930	DB00987	0.0245285	0.0497479	1.16297	0.00034118
CBX7	23492	-41.5031	Etanercept	drug:2610	GSE11903	DB00005	2.09285e-06	8.18133e-05	1.1622	0.000417711
INO80D	54891	-4.93392	Apratoxina	drug:3067	GSE2742		0.000299625	0.0406842	1.16148	0.00561798
PRMT8	56341	-7.74767	Hypochlorousacid	drug:3198	GSE11630		0.00443391	0.01219	1.15748	0.000296824
JDP2	122953	-5.43918	Resveratrol	drug:3501	GSE25412	DB02709	0.00152675	0.0104956	1.15498	0.00032175
GADD45A	1647	-5.33705	Bisphenola	drug:2655	GSE17624		1.6602e-05	0.00722094	1.15318	0.00392157
GADD45G	10912	-22.7575	Sulforaphane	drug:3445	GSE28813		4.89771e-05	0.000620463	1.15186	0.000211238
TNP1	7141	-15.3523	Naturalalphainterferon	drug:2474	GSE5542	DB05258	5.83374e-06	4.28261e-05	1.14915	0.000296296
PRKAG2	51422	-8.61736	Doxorubicin	drug:2533	GSE24460	DB00997	0.000619961	0.00649607	1.14824	0.000530786
OGT	8473	-22.0604	Vemurafenib	drug:2561	GSE37441	DB08881	2.26287e-05	0.000635384	1.14812	0.000574053
JAK2	3717	-13.1045	Apratoxina	drug:3069	GSE2742		0.000150694	0.0325642	1.147	0.00416667
L3MBTL1	26013	-24.2146	Cytarabine	drug:3422	GSE6930	DB00987	8.76174e-05	0.000941859	1.14606	0.000345423
ARNTL	406	-21.3534	Doxorubicin	drug:3263	GSE6930	DB00997	6.88493e-05	9.23438e-05	1.14452	0.000169205
GADD45A	1647	-5.33705	Sulforaphane	drug:3445	GSE28813		0.000134405	0.00123811	1.142	0.000211238
SAP25	100316904	-16.1248	Decitabine	drug:2497	GSE5230	DB01262	2.57506e-05	0.00457321	1.13849	0.00251256
ZBTB16	7704	-56.4347	R1881	drug:3048	GSE22606		2.23522e-06	6.74881e-05	1.13844	0.000355619
GADD45A	1647	-5.33705	Trovafloxacin	drug:3036	GSE9166	DB00685	0.00379475	0.0309317	1.13832	0.000979432
JAK2	3717	-13.1045	Diclofenac	drug:3053	GSE54255	DB00586	5.95581e-06	3.54663e-05	1.13645	0.000156519
ZNF711	7552	-9.23246	Hypochlorousacid	drug:3198	GSE11630		7.35415e-06	6.62827e-05	1.13217	0.000296824
NPAS2	4862	-10.417	Cytarabine	drug:3374	GSE6930	DB00987	0.0062812	0.0300794	1.12999	0.000659631
TNP2	7142	-4.35951	Hypochlorousacid	drug:3198	GSE11630		1.63948e-05	0.000126312	1.1296	0.000296824
USP15	9958	-6.45315	Puromycin,ec50,5d	drug:3270	GSE6930		2.01163e-05	8.40468e-05	1.12898	0.000364431
JAK2	3717	-13.1045	Interferonbeta-1a	drug:3187	GSE26104	DB00060	3.62371e-06	0.000170433	1.12361	0.000241022
PRKCA	5578	-12.3078	Puromycin,2xec50,3d	drug:3372	GSE6930		0.00323451	0.0336288	1.12333	0.00161812
GADD45A	1647	-5.33705	Calcitriol	drug:3170	GSE5145	DB00136	1.10476e-07	0.000170353	1.12326	0.0037037
SATB1	6304	-13.8871	Fgfr-specificpd173074inhibitor	drug:3244	GSE52452		2.52259e-08	8.14657e-06	1.1223	0.000261917
GADD45A	1647	-5.33705	Neocarzinostatin	drug:3113	GSE1676		3.31391e-08	8.31598e-06	1.12031	0.000589971
DPF3	8110	-9.43864	Antimony	drug:3532	GSE6907		3.03927e-05	6.67888e-05	1.1193	0.000234742
PRDM2	7799	-15.7238	Bexarotene	drug:2680	GSE6914	DB00307	3.55954e-05	0.000141503	1.11865	0.000163639
EZH1	2145	-28.8374	Imatinib	drug:2513	GSE1922	DB00619	1.01075e-08	3.37167e-07	1.11717	0.000324886
PRKCA	5578	-12.3078	Doxorubicin	drug:3262	GSE6930	DB00997	0.0100917	0.0237649	1.11465	0.000525486
BAZ2B	29994	-8.46049	Vemurafenib	drug:2564	GSE37441	DB08881	1.05595e-08	2.47455e-07	1.11208	0.000288517
JADE1	79960	-11.8765	Diclofenac	drug:3053	GSE54255	DB00586	8.60621e-11	9.90727e-09	1.10754	0.000156519
L3MBTL1	26013	-24.2146	Plx4032	drug:2557	GSE50649	DB05238	3.79234e-07	1.09777e-05	1.10741	0.000316156
PHC1	1911	-15.9063	Motexafingadolinium(4h)	drug:3125	GSE2189	DB05428	1.0458e-08	9.60395e-06	1.10731	0.000477555
GADD45G	10912	-22.7575	Doxorubicin	drug:3263	GSE6930	DB00997	6.49994e-09	1.77516e-08	1.10539	0.000169205
TNP2	7142	-4.35951	Doxorubicin	drug:3262	GSE6930	DB00997	0.01529	0.0336129	1.10366	0.000525486
USP49	25862	-6.57473	Arachidonicacid	drug:3171	GSE3737	DB04557	0.000143256	0.00148993	1.09988	0.000132908
GADD45B	4616	-24.5969	Bisphenola	drug:2663	GSE17624		0.00182216	0.004889	1.09939	0.000197433
DOT1L	84444	-7.49945	Cytarabine	drug:3375	GSE6930	DB00987	0.00319157	0.00553953	1.09908	0.000381971
PRDM8	56978	-22.8478	Luteolin	drug:3473	GSE53180		0.00409555	0.0447727	1.09855	0.00131234
JAK2	3717	-13.1045	Dexamethasone	drug:3169	GSE34313	DB01234	2.97961e-07	1.22126e-05	1.09808	0.000245459
TNP2	7142	-4.35951	Puromycin,ec50,1d	drug:3268	GSE6930		0.00880034	0.0171981	1.09747	0.000454133
HSPA1A	3303	-3.76433	Sulforaphane	drug:3445	GSE28813		0.000119131	0.00113453	1.09484	0.000211238
PRKCA	5578	-12.3078	Colchicine	drug:2696	GSE4090	DB01394	0.000638382	0.0416009	1.094	0.0151515
UTY	7404	-24.1128	Cytarabine	drug:3423	GSE6930	DB00987	0.000129365	0.00325657	1.09327	0.000694927
GADD45G	10912	-22.7575	Doxorubicin	drug:3262	GSE6930	DB00997	0.00836002	0.0203329	1.0924	0.000525486
SMARCA1	6594	-6.33955	Methotrexate	drug:2543	GSE11440	DB00563	0.000313972	0.0213984	1.09234	0.00241546
PRKAG2	51422	-8.61736	Apratoxina	drug:3070	GSE2742		0.00278178	0.0148078	1.09221	0.000380228
ZNF711	7552	-9.23246	Arachidonicacid	drug:3171	GSE3737	DB04557	0.000392084	0.00212597	1.09201	0.000132908
GADD45A	1647	-5.33705	Alfacalcidol	drug:3362	GSE15947	DB01436	2.36874e-07	4.64875e-05	1.08987	0.00105374
CHD3	1107	-10.3854	Curcumin	drug:3259	GSE10896		6.1218e-05	0.00072574	1.08977	0.000198334
HDAC10	83933	-12.0433	Argyrina	drug:3054	GSE8565		2.00426e-05	0.000439268	1.08975	0.000254712
PRDM6	93166	-13.0964	Etanercept	drug:2605	GSE41663	DB00005	0.000161914	0.00600817	1.08762	0.000549753
NPAS2	4862	-10.417	Cytarabine	drug:3422	GSE6930	DB00987	0.000172145	0.00150638	1.08433	0.000345423
INO80D	54891	-4.93392	Bexarotene	drug:2680	GSE6914	DB00307	1.95157e-05	8.70334e-05	1.08027	0.000163639
GLYATL1	92292	-4.82608	Tretinoin	drug:3233	GSE23702	DB00755	2.405e-05	5.64895e-05	1.08	0.000103488
ZNF532	55205	-0.657986	Aplidin	drug:2598	GSE5681		0.000623827	0.00187631	1.07743	0.000218818
SIN3B	23309	-20.0323	Tretinoin	drug:2461	GSE5007	DB00755	0.00341587	0.0444919	1.07582	0.00253165
PRDM2	7799	-15.7238	Trovafloxacin	drug:2623	GSE9166	DB00685	0.000995487	0.00444446	1.07481	0.000573394
PRKCA	5578	-12.3078	Doxorubicin	drug:3260	GSE6930	DB00997	0.000593889	0.00834292	1.07304	0.000854701
TNP1	7141	-15.3523	4-hydroxytamoxifen	drug:3240	GSE26298		9.1643e-07	4.26377e-05	1.0704	0.000170561
RAG2	5897	-3.10588	Bicalutamide	drug:3088	GSE7708	DB01128	3.92179e-06	2.9094e-05	1.06986	0.000121344
PRDM16	63976	-17.0801	Etanercept	drug:2605	GSE41663	DB00005	0.00755125	0.0420316	1.06832	0.000549753
SIRT4	23409	-10.029	Antimony	drug:3532	GSE6907		0.00199631	0.00272116	1.06673	0.000234742
NPM2	10361	-7.76805	4-hydroxytamoxifen	drug:3240	GSE26298		1.08053e-06	4.77944e-05	1.06489	0.000170561
SNAI2	6591	-4.59438	Cytarabine	drug:3423	GSE6930	DB00987	0.00437407	0.0268212	1.06469	0.000694927
SNAI2	6591	-4.59438	Carboplatin(30h)	drug:3031	GSE13525		5.93892e-06	0.00131464	1.06436	0.00104167
GADD45A	1647	-5.33705	Plx4720	drug:2507	GSE50791		7.56978e-06	0.000500428	1.06349	0.00125313
SETD5	55209	-6.11435	Azacitidine	drug:2545	GSE29077	DB00928	0.00273636	0.0397992	1.06349	0.000977517
KAT6B	23522	-2.79397	Trovafloxacin	drug:2623	GSE9166	DB00685	5.68383e-05	0.00062591	1.06275	0.000573394
APOBEC2	10930	-10.2374	Nilotinib	drug:2528	GSE19567	DB04868	0.00539648	0.0192848	1.06252	0.000255102
KAT2B	8850	-17.0185	Cisplatin	drug:3148	GSE47856	DB00515	0.00010112	0.00296312	1.06197	0.000284576
SAP25	100316904	-16.1248	Tretinoin	drug:3233	GSE23702	DB00755	8.04382e-06	2.21618e-05	1.06	0.000103488
HDAC7	51564	-9.79023	Arachidonicacid	drug:3171	GSE3737	DB04557	0.0307594	0.0498411	1.05946	0.000132908
AURKC	6795	-8.35786	Bisphenola	drug:2663	GSE17624		0.00212838	0.0055613	1.05891	0.000197433
SIRT4	23409	-10.029	Bexarotene	drug:2680	GSE6914	DB00307	0.000109219	0.000347848	1.0585	0.000163639
HR	55806	-8.01736	Nilotinib	drug:2528	GSE19567	DB04868	0.00575089	0.0201076	1.05795	0.000255102
GADD45A	1647	-5.33705	Cytarabine	drug:3422	GSE6930	DB00987	4.62022e-09	6.98716e-06	1.05627	0.000345423
SETD1B	23067	-5.57377	Nicotine	drug:3064	GSE6264	DB00184	0.00218154	0.0368009	1.05569	0.00097371
SETD1B	23067	-5.57377	Doxorubicin	drug:3180	GSE58074	DB00997	2.25161e-05	0.000341588	1.05517	0.00028777
CBX7	23492	-41.5031	Mk-886	drug:3192	GSE3202		0.00743916	0.0213332	1.05456	0.000208117
ASXL1	171023	-5.72536	Sevoflurane	drug:2816	GSE4386	DB01236	2.78533e-05	0.00116576	1.05131	0.00143062
ACTL6B	51412	-2.80162	Naturalalphainterferon	drug:2474	GSE5542	DB05258	4.42864e-05	0.00021951	1.0506	0.000296296
JAK2	3717	-13.1045	Imatinib	drug:2764	GSE24493	DB00619	9.68558e-06	7.24556e-05	1.0491	0.000153988
PRDM8	56978	-22.8478	Nitricoxide	drug:3181	GSE13887	DB00435	7.46303e-05	0.000319033	1.04758	0.000135943
KAT2B	8850	-17.0185	Doxorubicin	drug:3260	GSE6930	DB00997	4.52377e-05	0.00182508	1.04736	0.000854701
GADD45A	1647	-5.33705	Arachidonicacid	drug:3171	GSE3737	DB04557	0.00313395	0.00793029	1.04393	0.000132908
ARNTL	406	-21.3534	Doxorubicin	drug:3265	GSE6930	DB00997	0.0106537	0.021559	1.04362	0.00044603
GADD45B	4616	-24.5969	Dexamethasone	drug:2714	GSE34313	DB01234	9.05293e-08	1.78407e-05	1.04349	0.00125
APOBEC2	10930	-10.2374	Hypochlorousacid	drug:3198	GSE11630		0.0067267	0.0171616	1.04306	0.000296824
SETD1B	23067	-5.57377	Sulforaphane	drug:3445	GSE28813		0.0032709	0.0136528	1.0414	0.000211238
TNP2	7142	-4.35951	Doxorubicin	drug:3261	GSE6930	DB00997	0.00482335	0.0249811	1.03832	0.000683995
UHRF2	115426	-7.32425	Bisphenola	drug:2663	GSE17624		2.07573e-06	2.44067e-05	1.03755	0.000197433
SETD1B	23067	-5.57377	Trovafloxacin	drug:3036	GSE9166	DB00685	0.00938114	0.044958	1.03668	0.000979432
GADD45B	4616	-24.5969	Cytarabine	drug:3375	GSE6930	DB00987	4.71214e-06	1.42838e-05	1.0364	0.000381971
USP15	9958	-6.45315	Cycloheximide	drug:3059	GSE8597		3.45248e-07	4.3157e-06	1.03481	0.000210571
DOT1L	84444	-7.49945	Bexarotene	drug:2680	GSE6914	DB00307	4.96865e-05	0.000184755	1.03113	0.000163639
CDK3	1018	-14.6729	Bexarotene	drug:2681	GSE12791	DB00307	0.00527592	0.0196605	1.03055	0.000446628
USP15	9958	-6.45315	Nicotine	drug:3064	GSE6264	DB00184	0.000121496	0.0114941	1.02913	0.00097371
SIRT4	23409	-10.029	Puromycin,2xec50,1d	drug:3371	GSE6930		4.06293e-05	0.0163895	1.02895	0.0107527
ASXL1	171023	-5.72536	Arachidonicacid	drug:3171	GSE3737	DB04557	0.000175032	0.00155744	1.02771	0.000132908
HSPA1A	3303	-3.76433	Puromycin,2xec50,1d	drug:3371	GSE6930		8.44009e-05	0.0200667	1.02722	0.0107527
USP49	25862	-6.57473	Vemurafenib	drug:2561	GSE37441	DB08881	2.01609e-05	0.000584327	1.02597	0.000574053
SS18L1	26039	-4.87919	Imatinib	drug:2513	GSE1922	DB00619	2.14999e-08	5.78544e-07	1.0241	0.000324886
GADD45B	4616	-24.5969	Carboplatin(36h)	drug:3032	GSE13525		5.47819e-06	0.00128547	1.0241	0.00101833
SFMBT2	57713	-7.39335	Cycloheximide	drug:3059	GSE8597		2.0585e-09	1.05305e-07	1.02298	0.000210571
HR	55806	-8.01736	Alfacalcidol	drug:3364	GSE15947	DB01436	2.64277e-05	0.000801057	1.02194	0.000596303
ZBTB16	7704	-56.4347	Promegestone	drug:3694	GSE67561		8.2972e-10	1.14145e-07	1.02145	0.000554324
APOBEC2	10930	-10.2374	Doxorubicin	drug:3263	GSE6930	DB00997	6.98944e-05	9.36957e-05	1.01783	0.000169205
CBX7	23492	-41.5031	Dexamethasone	drug:3169	GSE34313	DB01234	3.20362e-06	6.75704e-05	1.01689	0.000245459
PRDM5	11107	-17.7897	Bexarotene	drug:2680	GSE6914	DB00307	0.00832137	0.0140662	1.01621	0.000163639
GADD45B	4616	-24.5969	Dmnq(2,3-dimethoxy-1,4-naphthoquinone)	drug:3527	GSE6907		7.14299e-05	0.000331761	1.01526	0.000354988
ZBTB16	7704	-56.4347	Hypochlorousacid	drug:3198	GSE11630		0.00278216	0.00830751	1.01398	0.000296824
APOBEC2	10930	-10.2374	Apratoxina	drug:3070	GSE2742		0.00108237	0.00977757	1.00807	0.000380228
SNAI2	6591	-4.59438	Carboplatin	drug:3089	GSE13525	DB00958	1.62589e-08	1.0661e-05	1.00708	0.000579374
MBD6	114785	-5.55896	Bisphenola	drug:2659	GSE17624		0.00157148	0.0158361	1.00697	0.000618812
GADD45B	4616	-24.5969	Carboplatin	drug:3089	GSE13525	DB00958	3.37361e-10	1.49128e-06	1.00449	0.000579374
SNAI2	6591	-4.59438	Mycophenolicacid	drug:3302	GSE14630	DB01024	0.000666188	0.0245209	1.0033	0.0030581
DPF3	8110	-9.43864	Cytarabine	drug:3375	GSE6930	DB00987	0.00017982	0.000393319	1.00303	0.000381971
NFYB	4801	-5.24676	Dexamethasone	drug:3169	GSE34313	DB01234	1.90753e-06	4.65782e-05	1.00191	0.000245459
GADD45B	4616	-24.5969	Resveratrol	drug:3500	GSE25412	DB02709	2.69834e-07	5.47002e-06	1.00097	0.000296121
PARP3	10039	-6.79232	Doxorubicin	drug:2533	GSE24460	DB00997	0.0138455	0.0481928	0.999369	0.000530786
HMGN5	79366	-7.38902	Nickel	drug:3531	GSE6907		0.015906	0.0274749	0.99225	0.00044287
JAK2	3717	-13.1045	Imatinib	drug:2513	GSE1922	DB00619	3.06021e-08	7.3124e-07	0.99201	0.000324886
JAK2	3717	-13.1045	Quercetin	drug:3182	GSE13899		8.00421e-05	0.00939103	0.987343	0.00113766
PRKAG2	51422	-8.61736	Doxorubicin	drug:3264	GSE6930	DB00997	0.00126943	0.0103979	0.985144	0.000575374
SFMBT2	57713	-7.39335	Curcumin	drug:3259	GSE10896		4.24998e-06	0.000152037	0.984899	0.000198334
CXXC1	30827	-15.7792	Doxorubicin	drug:3180	GSE58074	DB00997	0.000526011	0.00290725	0.9829	0.00028777
GADD45B	4616	-24.5969	Clinafloxacin	drug:2625	GSE9166		0.0133021	0.0449765	0.981994	0.00077821
RAG2	5897	-3.10588	Androstanolone	drug:3411	GSE7868		0.00685784	0.0184643	0.981908	0.000204708
GADD45G	10912	-22.7575	Doxorubicin	drug:2720	GSE12972	DB00997	1.05508e-06	1.44132e-06	0.980905	0.000202799
ASXL1	171023	-5.72536	Nicotine	drug:3064	GSE6264	DB00184	0.000251742	0.0146147	0.980226	0.00097371
GLYATL1	92292	-4.82608	Tretinoin	drug:3232	GSE23702	DB00755	2.66405e-05	0.000382894	0.98	0.000219058
GADD45B	4616	-24.5969	Tamoxifen	drug:2820	GSE4025	DB00675	0.00137693	0.0493082	0.976782	0.00381679
SIRT7	51547	-1.76205	Tretinoin	drug:2828	GSE23702	DB00755	1.61401e-08	2.01526e-07	0.976667	0.000108307
PRDM2	7799	-15.7238	Calcitriol	drug:3129	GSE52819		1.57062e-08	1.09689e-05	0.975547	0.000292826
NPAS2	4862	-10.417	Imatinib	drug:2527	GSE19567	DB00619	1.22247e-06	1.55612e-05	0.973184	0.000199641
MTA1	9112	-5.6662	Arachidonicacid	drug:3171	GSE3737	DB04557	0.00708466	0.0147847	0.973139	0.000132908
GADD45A	1647	-5.33705	Puromycin,2xec50,3d	drug:3372	GSE6930		9.046e-05	0.0044011	0.97293	0.00161812
SNAI2	6591	-4.59438	Plx4032	drug:2558	GSE50649	DB05238	1.9007e-06	4.69336e-05	0.97209	0.000275938
GLYATL1	92292	-4.82608	Curcumin	drug:3258	GSE10896		0.00989672	0.0360105	0.97069	0.000286779
SS18L1	26039	-4.87919	Imatinib	drug:2457	GSE1922	DB00619	0.000266234	0.00298897	0.970179	0.000869565
PRDM5	11107	-17.7897	Doxorubicin	drug:3263	GSE6930	DB00997	0.000123393	0.000161445	0.969988	0.000169205
RPS6KA5	9252	-6.01322	Fgfr-specificpd173074inhibitor	drug:3244	GSE52452		8.43373e-08	1.36647e-05	0.967543	0.000261917
USP15	9958	-6.45315	Trovafloxacin	drug:2623	GSE9166	DB00685	0.000225858	0.00155097	0.964674	0.000573394
HMGN5	79366	-7.38902	Vx	drug:3376	GSE33606		2.27614e-07	1.35615e-05	0.964465	0.000249938
PRKCB	5579	-18.2302	Nickel	drug:3531	GSE6907		0.0074405	0.0140744	0.963366	0.00044287
GADD45G	10912	-22.7575	Lapatinib	drug:2586	GSE38376	DB01259	4.81274e-08	7.04848e-06	0.962964	0.000816993
JAK2	3717	-13.1045	Nicotine	drug:3064	GSE6264	DB00184	0.000181506	0.012932	0.961298	0.00097371
SIRT7	51547	-1.76205	Doxorubicin	drug:2721	GSE763	DB00997	0.000946469	0.00828362	0.961	0.00438596
CBX7	23492	-41.5031	Sulforaphane	drug:3445	GSE28813		4.32969e-05	0.000570006	0.96069	0.000211238
SIRT7	51547	-1.76205	Tretinoin	drug:3233	GSE23702	DB00755	1.97898e-08	2.01307e-07	0.96	0.000103488
JDP2	122953	-5.43918	Dasatinib	drug:3306	GSE59357	DB01254	1.40743e-08	1.77768e-07	0.959932	0.000127162
USP15	9958	-6.45315	Mln4924	drug:2647	GSE30531		0.000179156	0.00425978	0.959135	0.000519211
CBX7	23492	-41.5031	Vemurafenib	drug:2564	GSE37441	DB08881	8.62254e-08	1.405e-06	0.957463	0.000288517
EYA4	2070	-9.94334	Doxorubicin	drug:3263	GSE6930	DB00997	1.09838e-18	1.84542e-16	0.95731	0.000169205
ASXL1	171023	-5.72536	Trovafloxacin	drug:2623	GSE9166	DB00685	0.00069398	0.00347817	0.95718	0.000573394
RAG2	5897	-3.10588	Tretinoin	drug:3233	GSE23702	DB00755	1.22573e-05	3.17128e-05	0.956667	0.000103488
GADD45A	1647	-5.33705	Cytarabine	drug:3423	GSE6930	DB00987	9.47139e-05	0.00279629	0.955239	0.000694927
ZBTB38	253461	-0.787785	Clinafloxacin	drug:2625	GSE9166		0.0049154	0.0251609	0.954254	0.00077821
TLE4	7091	-13.8627	4-hydroxynonenal	drug:3082	GSE2397		0.000588088	0.00325613	0.953849	0.000168124
PRDM2	7799	-15.7238	Apratoxina	drug:3069	GSE2742		0.000692531	0.0351704	0.953724	0.00416667
ZNF711	7552	-9.23246	Bexarotene	drug:2680	GSE6914	DB00307	1.34296e-05	6.44133e-05	0.953635	0.000163639
RAG2	5897	-3.10588	Aplidin	drug:2598	GSE5681		0.00748132	0.0151461	0.952881	0.000218818
KDM8	79831	-5.55007	Naturalalphainterferon	drug:2474	GSE5542	DB05258	1.73506e-08	5.02828e-07	0.952832	0.000296296
SMARCD3	6604	-26.1843	Sulforaphane	drug:3445	GSE28813		1.76923e-05	0.000309284	0.950888	0.000211238
PRKCA	5578	-12.3078	Cytarabine	drug:3424	GSE6930	DB00987	0.0151203	0.0330725	0.9487	0.00034118
TLE4	7091	-13.8627	Doxorubicin	drug:3262	GSE6930	DB00997	0.00730334	0.0180875	0.948475	0.000525486
TLE4	7091	-13.8627	Isotretinoin	drug:2772	GSE10432	DB00982	0.000405273	0.00174629	0.947785	0.000434028
L3MBTL1	26013	-24.2146	Resveratrol	drug:3501	GSE25412	DB02709	0.00615004	0.0257621	0.94704	0.00032175
MECOM	2122	-1.35623	Antimony	drug:3532	GSE6907		0.000184284	0.000319289	0.946241	0.000234742
INO80D	54891	-4.93392	Aplidin	drug:2598	GSE5681		0.000397106	0.0012991	0.945933	0.000218818
CXXC1	30827	-15.7792	Antimony	drug:3532	GSE6907		8.94722e-06	2.4116e-05	0.945069	0.000234742
BTAF1	9044	-22.6815	Lipopolysaccharide	drug:3486	GSE5504		0.000954857	0.0134009	0.945	0.000298954
GADD45A	1647	-5.33705	Argyrina	drug:3054	GSE8565		1.70354e-06	0.000122179	0.944593	0.000254712
SIRT4	23409	-10.029	Cyfluthrin	drug:3572	GSE5023		0.00622499	0.0182961	0.944449	0.000235294
GADD45B	4616	-24.5969	Cisplatin	drug:3152	GSE47856	DB00515	1.61356e-06	4.7293e-05	0.944047	0.000201979
SIRT4	23409	-10.029	Diclofenac	drug:3053	GSE54255	DB00586	2.33675e-10	1.96271e-08	0.943265	0.000156519
KDM8	79831	-5.55007	Nilotinib	drug:2528	GSE19567	DB04868	0.000471119	0.00393234	0.942957	0.000255102
ZBTB38	253461	-0.787785	Nilotinib	drug:2528	GSE19567	DB04868	4.92447e-05	0.00101986	0.941562	0.000255102
KAT6B	23522	-2.79397	Lapatinib	drug:2584	GSE38376	DB01259	9.48757e-06	0.000246889	0.940513	0.000582411
CHD3	1107	-10.3854	Vemurafenib	drug:2495	GSE42872		1.08742e-07	2.35799e-06	0.940027	0.000178063
GLYATL1	92292	-4.82608	Tretinoin	drug:2828	GSE23702	DB00755	4.40797e-05	0.000102756	0.94	0.000108307
GADD45G	10912	-22.7575	Lipopolysaccharide	drug:3486	GSE5504		8.93478e-05	0.00709736	0.94	0.000298954
SETD6	79918	-10.1949	Doxorubicin	drug:3180	GSE58074	DB00997	0.000186707	0.00134104	0.938434	0.00028777
ARNTL	406	-21.3534	Nicotine	drug:3064	GSE6264	DB00184	0.0015677	0.0316061	0.938045	0.00097371
SS18L1	26039	-4.87919	Nilotinib	drug:2528	GSE19567	DB04868	0.00027971	0.00284074	0.936773	0.000255102
KDM5D	8284	-48.2434	Trovafloxacin	drug:2623	GSE9166	DB00685	0.00100272	0.00446689	0.936572	0.000573394
CTCFL	140690	-4.6199	Tamoxifen	drug:2820	GSE4025	DB00675	0.000505293	0.0273727	0.935732	0.00381679
ZNF541	84215	-7.29746	Harman	drug:3482	GSE5080		0.000385334	0.00190096	0.935145	0.000261986
OGT	8473	-22.0604	3,3',4,4'-tetrachlorobiphenyl	drug:3273	GSE6878		0.00388482	0.0289921	0.934779	0.000501253
MBD6	114785	-5.55896	4-hydroxynonenal	drug:3082	GSE2397		3.72078e-05	0.000677562	0.934288	0.000168124
JAK2	3717	-13.1045	Imatinib	drug:2520	GSE1922	DB00619	6.27639e-06	7.78067e-05	0.93363	0.000479157
SIRT7	51547	-1.76205	Cisplatin	drug:3152	GSE47856	DB00515	4.75653e-07	2.38666e-05	0.932897	0.000201979
EYA4	2070	-9.94334	Cisplatin	drug:3150	GSE47856	DB00515	0.0005945	0.0365274	0.930837	0.00299401
JAK2	3717	-13.1045	Lipopolysaccharide	drug:3594	GSE3140		0.00178086	0.0399637	0.930334	0.00409836
HR	55806	-8.01736	Aplidin	drug:2598	GSE5681		0.000687635	0.00204035	0.930165	0.000218818
BTAF1	9044	-22.6815	R1881	drug:3048	GSE22606		0.000144429	0.00124072	0.92824	0.000355619
KAT2B	8850	-17.0185	Cytarabine	drug:3423	GSE6930	DB00987	0.000277926	0.00501343	0.927425	0.000694927
GADD45A	1647	-5.33705	Doxorubicin	drug:2720	GSE12972	DB00997	0	0	0.926154	0.000202799
PRKAG2	51422	-8.61736	Hydrocortisone	drug:2751	GSE7890	DB00741	5.22242e-05	0.00375805	0.925978	0.000705716
PRKAA2	5563	-11.9028	Cytarabine	drug:3375	GSE6930	DB00987	0.00107394	0.00202981	0.92577	0.000381971
ZNF532	55205	-0.657986	Imatinib	drug:2527	GSE19567	DB00619	1.28027e-07	3.34687e-06	0.923989	0.000199641
NPAS2	4862	-10.417	Cytarabine	drug:3424	GSE6930	DB00987	0.00248287	0.00723056	0.923918	0.00034118
HSPA1A	3303	-3.76433	Puromycin,2xec50,3d	drug:3372	GSE6930		0.00253882	0.0295945	0.923631	0.00161812
JAK2	3717	-13.1045	Imatinib	drug:2512	GSE1922	DB00619	1.52331e-05	0.000207302	0.92357	0.000541419
GABRG1	2565	-5.84255	Mk-886	drug:3192	GSE3202		0.00976486	0.0263872	0.923191	0.000208117
TNP2	7142	-4.35951	Mycophenolicacid	drug:3302	GSE14630	DB01024	0.00245083	0.0456552	0.921925	0.0030581
SIRT7	51547	-1.76205	Doxorubicin	drug:3180	GSE58074	DB00997	2.60992e-05	0.000371182	0.921238	0.00028777
KAT2B	8850	-17.0185	Pd173074	drug:2578	GSE52452		2.83817e-07	1.52414e-05	0.92083	0.000280978
GLYATL1	92292	-4.82608	R1881	drug:3048	GSE22606		2.58067e-05	0.000367395	0.9201	0.000355619
KAT2B	8850	-17.0185	Cytarabine	drug:3373	GSE6930	DB00987	2.16645e-05	0.000810073	0.919788	0.000801282
JAK2	3717	-13.1045	Estradiol	drug:2731	GSE8597	DB00783	1.25146e-05	0.000264349	0.918311	0.000479616
KAT2B	8850	-17.0185	Cisplatin	drug:3150	GSE47856	DB00515	0.000105114	0.0122349	0.917797	0.00299401
BTAF1	9044	-22.6815	Azacitidine	drug:2545	GSE29077	DB00928	0.00257862	0.0395789	0.917502	0.000977517
ZBTB16	7704	-56.4347	Nilotinib	drug:2528	GSE19567	DB04868	0.00266729	0.0120031	0.916823	0.000255102
PRDM5	11107	-17.7897	Nickel	drug:3531	GSE6907		4.59152e-05	0.000203697	0.916593	0.00044287
JAK2	3717	-13.1045	Antimony	drug:3532	GSE6907		4.13683e-08	4.04812e-07	0.914161	0.000234742
PARP3	10039	-6.79232	Vemurafenib	drug:2495	GSE42872		2.66708e-08	9.68037e-07	0.913077	0.000178063
KAT2A	2648	-14.6444	Bpde	drug:3378	GSE19510		0.000527769	0.00724538	0.911114	0.00052521
GADD45A	1647	-5.33705	Clinafloxacin	drug:2625	GSE9166		0.00308067	0.0197105	0.911007	0.00077821
PRKCA	5578	-12.3078	Doxorubicin	drug:3263	GSE6930	DB00997	2.56683e-08	6.06728e-08	0.908492	0.000169205
SAP25	100316904	-16.1248	Tretinoin	drug:3232	GSE23702	DB00755	0.000119669	0.00099821	0.906667	0.000219058
MBD6	114785	-5.55896	Thapsigargin	drug:3236	GSE19519		6.06032e-10	2.25181e-08	0.906507	0.000452694
GADD45B	4616	-24.5969	R1881	drug:3049	GSE22606		2.45968e-05	0.000620683	0.906494	0.000425713
ZNF711	7552	-9.23246	Nilotinib	drug:2528	GSE19567	DB04868	0.00671859	0.0222955	0.905682	0.000255102
NPAS2	4862	-10.417	Apratoxina	drug:3067	GSE2742		0.000530637	0.0415942	0.904026	0.00561798
ZBTB38	253461	-0.787785	Alfacalcidol	drug:3362	GSE15947	DB01436	6.90531e-05	0.00223162	0.903058	0.00105374
EYA4	2070	-9.94334	Arachidonicacid	drug:3171	GSE3737	DB04557	0.000727751	0.00299114	0.901575	0.000132908
BTAF1	9044	-22.6815	Apratoxina	drug:3070	GSE2742		0.00687089	0.0245502	0.901311	0.000380228
ZNF532	55205	-0.657986	Metformin	drug:2483	GSE33612	DB00331	4.93434e-07	2.83907e-05	0.900887	0.000270709
GADD45B	4616	-24.5969	Plx4032	drug:2558	GSE50649	DB05238	4.29077e-06	8.39464e-05	0.900717	0.000275938
ARNTL	406	-21.3534	Cisplatin	drug:3158	GSE47856	DB00515	7.66616e-05	0.00572925	0.900077	0.00088574
SIN3B	23309	-20.0323	Vemurafenib	drug:2561	GSE37441	DB08881	7.37822e-06	0.000289725	0.897007	0.000574053
HSPA1A	3303	-3.76433	Imatinib	drug:2527	GSE19567	DB00619	1.63845e-08	8.98293e-07	0.89696	0.000199641
PRKCA	5578	-12.3078	Resveratrol	drug:3500	GSE25412	DB02709	5.03954e-06	5.8136e-05	0.894777	0.000296121
UHRF2	115426	-7.32425	Diclofenac	drug:3053	GSE54255	DB00586	9.73742e-07	8.09021e-06	0.893688	0.000156519
ZBTB38	253461	-0.787785	Imatinib	drug:2526	GSE22433	DB00619	1.97459e-08	1.18292e-06	0.893501	0.000295247
ZBTB4	57659	-12.79	Vemurafenib	drug:2564	GSE37441	DB08881	2.06099e-07	2.87013e-06	0.892215	0.000288517
DPF3	8110	-9.43864	4-hydroxytamoxifen	drug:3240	GSE26298		0.00925931	0.0255876	0.89192	0.000170561
APOBEC2	10930	-10.2374	Mercury	drug:3533	GSE6907		0.0235844	0.0427818	0.891215	0.00040032
HCFC2	29915	-13.6355	Plx4032	drug:2558	GSE50649	DB05238	2.71323e-05	0.000316293	0.891175	0.000275938
GADD45G	10912	-22.7575	Y15	drug:2553	GSE43452		0.000287744	0.00568465	0.889971	0.000668896
GADD45A	1647	-5.33705	Thapsigargin	drug:3236	GSE19519		5.31174e-10	2.00823e-08	0.889898	0.000452694
SATB1	6304	-13.8871	Estradiol	drug:3061	GSE4668	DB00783	0.00245974	0.00895645	0.888824	0.000413907
BTAF1	9044	-22.6815	Arachidonicacid	drug:3171	GSE3737	DB04557	0.000269117	0.00179239	0.888404	0.000132908
SAP25	100316904	-16.1248	Tretinoin	drug:3231	GSE23702	DB00755	1.2124e-06	1.9013e-05	0.886667	0.000138543
PRDM16	63976	-17.0801	Estradiol	drug:3061	GSE4668	DB00783	6.47466e-09	8.47091e-07	0.886034	0.000413907
GADD45G	10912	-22.7575	Cytarabine	drug:3375	GSE6930	DB00987	0.00563939	0.00932082	0.884948	0.000381971
SNAI2	6591	-4.59438	Vemurafenib	drug:2564	GSE37441	DB08881	1.91461e-08	4.07203e-07	0.88385	0.000288517
CECR2	27443	-7.808	Diclofenac	drug:3053	GSE54255	DB00586	4.40619e-05	0.000187011	0.882767	0.000156519
KAT2B	8850	-17.0185	Cytarabine	drug:3422	GSE6930	DB00987	1.07884e-05	0.000238452	0.882617	0.000345423
DPF3	8110	-9.43864	Cytarabine	drug:3423	GSE6930	DB00987	0.00117586	0.0114152	0.881394	0.000694927
ARNTL	406	-21.3534	Bexarotene	drug:2681	GSE12791	DB00307	0.00425563	0.0167164	0.881003	0.000446628
HSPA1A	3303	-3.76433	Apratoxina	drug:3070	GSE2742		0.00163542	0.0116943	0.879546	0.000380228
PRDM11	56981	-10.3866	Bexarotene	drug:2680	GSE6914	DB00307	0.000106348	0.000340015	0.87917	0.000163639
SIRT4	23409	-10.029	Doxorubicin	drug:2533	GSE24460	DB00997	0.00496275	0.0233355	0.879085	0.000530786
ZNF541	84215	-7.29746	Chlorpyrifos	drug:3571	GSE5023		0.00854434	0.0222189	0.878632	0.00026738
PARP3	10039	-6.79232	Plx4032	drug:2557	GSE50649	DB05238	1.33237e-06	2.90028e-05	0.878388	0.000316156
SAP25	100316904	-16.1248	Tretinoin	drug:2828	GSE23702	DB00755	2.58903e-05	6.46873e-05	0.876667	0.000108307
MTA1	9112	-5.6662	Sapphyrinpci-2050(1.25&icirc;&frac14;m)	drug:3101	GSE6400		1.09847e-05	0.000115227	0.872637	0.000205212
GADD45B	4616	-24.5969	Tretinoin	drug:3141	GSE54464	DB00755	0.000149629	0.0399785	0.872465	0.00970874
PRDM5	11107	-17.7897	Mercury	drug:3533	GSE6907		0.00363237	0.00890662	0.872208	0.00040032
GADD45G	10912	-22.7575	Bisphenola	drug:2659	GSE17624		0.00189754	0.0177872	0.871711	0.000618812
NPAS2	4862	-10.417	Sulforaphane	drug:3445	GSE28813		0.000136489	0.00125248	0.869172	0.000211238
JAK2	3717	-13.1045	Imatinib	drug:2457	GSE1922	DB00619	3.06954e-05	0.000592129	0.868607	0.000869565
SS18L1	26039	-4.87919	Arachidonicacid	drug:3171	GSE3737	DB04557	0.00721277	0.0149928	0.867298	0.000132908
HDAC6	10013	-14.3727	Imatinib	drug:2527	GSE19567	DB00619	2.56147e-05	0.000153447	0.866724	0.000199641
GADD45G	10912	-22.7575	Torcetrapib	drug:3172	GSE15918		7.06088e-05	0.0107345	0.866622	0.00381679
UHRF2	115426	-7.32425	R1881	drug:3048	GSE22606		2.47196e-05	0.000356239	0.866134	0.000355619
ARNTL	406	-21.3534	Argyrina	drug:3054	GSE8565		0.0057222	0.0197643	0.865622	0.000254712
RPS6KA5	9252	-6.01322	Cisplatin	drug:3158	GSE47856	DB00515	0.00135643	0.0276377	0.864383	0.00088574
PARP3	10039	-6.79232	Vemurafenib	drug:2561	GSE37441	DB08881	3.55901e-05	0.000881098	0.864028	0.000574053
SETD1B	23067	-5.57377	Trovafloxacin	drug:2623	GSE9166	DB00685	0.00370533	0.0120871	0.86396	0.000573394
KAT2B	8850	-17.0185	Doxorubicin	drug:3261	GSE6930	DB00997	0.000368835	0.0043074	0.863818	0.000683995
ZBTB4	57659	-12.79	Curcumin	drug:3259	GSE10896		0.00053876	0.0031477	0.862548	0.000198334
GADD45A	1647	-5.33705	Cytarabine	drug:3424	GSE6930	DB00987	1.33535e-07	3.94995e-06	0.862316	0.00034118
L3MBTL1	26013	-24.2146	Doxorubicin	drug:3260	GSE6930	DB00997	0.00497209	0.0321629	0.859067	0.000854701
HDAC11	79885	-5.61807	Plx4032	drug:2558	GSE50649	DB05238	2.13399e-05	0.000263633	0.858388	0.000275938
HCFC2	29915	-13.6355	Nicotine	drug:3064	GSE6264	DB00184	0.000525802	0.0198715	0.858207	0.00097371
HCFC2	29915	-13.6355	Arachidonicacid	drug:3171	GSE3737	DB04557	0.000365755	0.00205227	0.85804	0.000132908
ZBTB38	253461	-0.787785	Methotrexate	drug:3072	GSE11440	DB00563	0.00151522	0.0443573	0.857974	0.00215983
RAG2	5897	-3.10588	Cyfluthrin	drug:3572	GSE5023		0.000298212	0.00194659	0.856286	0.000235294
GADD45B	4616	-24.5969	Promegestone	drug:3694	GSE67561		1.77397e-09	2.0282e-07	0.855446	0.000554324
HDAC6	10013	-14.3727	Nilotinib	drug:2528	GSE19567	DB04868	0.000322612	0.00311144	0.854813	0.000255102
SIRT4	23409	-10.029	Vemurafenib	drug:2561	GSE37441	DB08881	2.47842e-06	0.00012919	0.85478	0.000574053
UBE2B	7320	-1.73513	4-hydroxynonenal	drug:3082	GSE2397		1.46722e-05	0.000436286	0.853809	0.000168124
USP49	25862	-6.57473	Plx4720	drug:2506	GSE50791		3.11124e-05	0.00107475	0.85265	0.000672043
HR	55806	-8.01736	Bexarotene	drug:2680	GSE6914	DB00307	0.0170274	0.0263898	0.852107	0.000163639
GADD45A	1647	-5.33705	Cisplatin	drug:3153	GSE47856	DB00515	1.15656e-07	1.87393e-05	0.851457	0.000184366
ZBTB38	253461	-0.787785	Lysophosphatidicacid	drug:3223	GSE26309		0.000954506	0.0100254	0.851335	0.000968054
USP15	9958	-6.45315	Nilotinib	drug:2528	GSE19567	DB04868	7.02479e-05	0.00123923	0.850456	0.000255102
SIN3B	23309	-20.0323	Estradiol	drug:3063	GSE4668	DB00783	8.33745e-06	0.000596656	0.844891	0.00111359
CTCFL	140690	-4.6199	Estradiol	drug:2727	GSE4668	DB00783	0.00091177	0.0215916	0.844062	0.00220751
JAK2	3717	-13.1045	Vemurafenib	drug:2561	GSE37441	DB08881	2.01092e-05	0.000583645	0.841607	0.000574053
APOBEC2	10930	-10.2374	Cadmium	drug:3402	GSE9951		0.000363179	0.000754772	0.841283	9.93246e-05
PHC1	1911	-15.9063	Nilotinib	drug:2528	GSE19567	DB04868	0.00104329	0.00647792	0.840429	0.000255102
ASH1L	55870	-3.79012	Trovafloxacin	drug:2623	GSE9166	DB00685	0.00452534	0.0141063	0.840419	0.000573394
ZBTB4	57659	-12.79	Sulforaphane	drug:3445	GSE28813		9.90364e-05	0.000992542	0.839416	0.000211238
SMARCA1	6594	-6.33955	Cisplatin	drug:3159	GSE47856	DB00515	4.1748e-08	8.45523e-05	0.839413	0.000383289
PRKCA	5578	-12.3078	Plx4032	drug:2558	GSE50649	DB05238	1.86081e-05	0.000237746	0.839328	0.000275938
EZH1	2145	-28.8374	Azacitidine	drug:2545	GSE29077	DB00928	0.00376206	0.0420096	0.839065	0.000977517
HDAC10	83933	-12.0433	Curcumin	drug:3258	GSE10896		0.000617582	0.00508287	0.837457	0.000286779
GADD45G	10912	-22.7575	Imatinib	drug:2527	GSE19567	DB00619	0.0118569	0.0231679	0.837096	0.000199641
GLYATL1	92292	-4.82608	Cisplatin	drug:3144	GSE47856	DB00515	0.000330427	0.026347	0.835193	0.0030581
GADD45A	1647	-5.33705	Cisplatin	drug:3154	GSE47856	DB00515	2.37523e-06	0.00164207	0.833592	0.00201613
PRKCB	5579	-18.2302	Phorbol12-myristate13-acetate(pma)	drug:3246	GSE45417		0.00023998	0.00195203	0.833549	0.000394011
RPS6KA5	9252	-6.01322	Cisplatin	drug:3160	GSE47856	DB00515	0.000336614	0.0157811	0.833147	0.0015625
GADD45G	10912	-22.7575	Bortezomib	drug:2686	GSE30931	DB00188	7.92294e-07	8.14178e-05	0.831244	0.00102459
GADD45B	4616	-24.5969	Cytarabine	drug:3423	GSE6930	DB00987	0.0089843	0.0433711	0.831068	0.000694927
SETD1B	23067	-5.57377	Arachidonicacid	drug:3171	GSE3737	DB04557	0.00492199	0.0111483	0.828858	0.000132908
PRDM5	11107	-17.7897	Nitricoxide	drug:3181	GSE13887	DB00435	2.19375e-05	0.000116324	0.82713	0.000135943
GADD45A	1647	-5.33705	Cisplatin	drug:3147	GSE47856	DB00515	0.000205522	0.0272054	0.826123	0.00520833
SS18L1	26039	-4.87919	Vemurafenib	drug:2564	GSE37441	DB08881	1.96394e-08	4.15136e-07	0.825832	0.000288517
JDP2	122953	-5.43918	Mln4924	drug:2647	GSE30531		0.00516194	0.0320839	0.824315	0.000519211
USP15	9958	-6.45315	Imatinib	drug:2457	GSE1922	DB00619	0.000521008	0.0050734	0.823867	0.000869565
ZBTB16	7704	-56.4347	Mk-886	drug:3192	GSE3202		0.00030096	0.00188412	0.821274	0.000208117
GADD45G	10912	-22.7575	Resveratrol	drug:3500	GSE25412	DB02709	1.09989e-06	1.69177e-05	0.821153	0.000296121
SIRT7	51547	-1.76205	Sapphyrinpci-2050(1.25&icirc;&frac14;m)	drug:3101	GSE6400		6.71899e-08	2.59946e-06	0.820576	0.000205212
SIRT4	23409	-10.029	Nitricoxide	drug:3181	GSE13887	DB00435	0.00160573	0.00426115	0.820212	0.000135943
KAT2B	8850	-17.0185	Cisplatin	drug:3158	GSE47856	DB00515	0.000573328	0.017782	0.819637	0.00088574
CBX7	23492	-41.5031	Etanercept	drug:2605	GSE41663	DB00005	0.000384556	0.00847287	0.818277	0.000549753
SS18L1	26039	-4.87919	Imatinib	drug:2517	GSE1922	DB00619	8.87495e-07	1.06685e-05	0.817937	0.000214179
ARNTL	406	-21.3534	Aplidin	drug:2598	GSE5681		0.00531343	0.0112865	0.817161	0.000218818
JDP2	122953	-5.43918	Thapsigargin	drug:3236	GSE19519		7.26002e-09	2.10093e-07	0.815659	0.000452694
KAT2A	2648	-14.6444	Antimony	drug:3532	GSE6907		2.68324e-08	2.99687e-07	0.815466	0.000234742
RPS6KA5	9252	-6.01322	Cycloheximide	drug:3059	GSE8597		1.12643e-07	1.81879e-06	0.815344	0.000210571
RPS6KA5	9252	-6.01322	Cisplatin	drug:3154	GSE47856	DB00515	1.50142e-06	0.0012827	0.815082	0.00201613
SIRT4	23409	-10.029	Doxorubicin	drug:3179	GSE58074	DB00997	2.96087e-06	6.2242e-05	0.81378	0.000285144
SMARCD3	6604	-26.1843	Imatinib	drug:2520	GSE1922	DB00619	1.39758e-05	0.000147153	0.812834	0.000479157
JAK2	3717	-13.1045	Lipopolysaccharide	drug:2475	GSE40885		4.65046e-05	0.00184993	0.808857	0.00077821
MECOM	2122	-1.35623	Dasatinib	drug:3306	GSE59357	DB01254	7.72759e-08	7.08985e-07	0.808489	0.000127162
HDAC11	79885	-5.61807	Promegestone	drug:3694	GSE67561		7.39962e-09	5.86344e-07	0.808161	0.000554324
PRKCA	5578	-12.3078	R1881	drug:3048	GSE22606		3.94987e-05	0.000489468	0.807983	0.000355619
HDAC4	9759	-12.8412	Aplidin	drug:2598	GSE5681		0.0175442	0.0313825	0.807358	0.000218818
CHD5	26038	-17.224	Resveratrol	drug:3501	GSE25412	DB02709	0.00328468	0.0171012	0.80595	0.00032175
GADD45B	4616	-24.5969	Mercury	drug:3533	GSE6907		0.00403581	0.00973087	0.80554	0.00040032
PRKAA2	5563	-11.9028	Dmnq(2,3-dimethoxy-1,4-naphthoquinone)	drug:3527	GSE6907		6.58567e-06	5.69934e-05	0.804749	0.000354988
PRKCB	5579	-18.2302	Etanercept	drug:2610	GSE11903	DB00005	1.3534e-05	0.000259013	0.804254	0.000417711
KAT2B	8850	-17.0185	Cytarabine	drug:3374	GSE6930	DB00987	0.00246141	0.0163422	0.802832	0.000659631
TLE4	7091	-13.8627	Arachidonicacid	drug:3171	GSE3737	DB04557	0.0101094	0.0196854	0.80174	0.000132908
JAK2	3717	-13.1045	Thapsigargin	drug:3236	GSE19519		1.61432e-10	6.88734e-09	0.800612	0.000452694
UHRF2	115426	-7.32425	Bisphenola	drug:2659	GSE17624		0.000513676	0.00779258	0.800564	0.000618812
HR	55806	-8.01736	1,25dihydroxyvitamind	drug:2493	GSE15947		3.71908e-09	6.52744e-07	0.800225	0.000888099
ATN1	1822	-9.07731	Clinafloxacin	drug:2625	GSE9166		0.00752262	0.0321635	0.799095	0.00077821
DPF3	8110	-9.43864	Nitricoxide	drug:3181	GSE13887	DB00435	0.00062383	0.00190001	0.799053	0.000135943
L3MBTL4	91133	-16.2961	Curcumin	drug:3259	GSE10896		0.00218518	0.0087814	0.798995	0.000198334
BAZ2B	29994	-8.46049	Imatinib	drug:2527	GSE19567	DB00619	0.0285595	0.0492761	0.797893	0.000199641
KAT6B	23522	-2.79397	Dexamethasone	drug:3169	GSE34313	DB01234	5.29942e-05	0.000536821	0.797845	0.000245459
GADD45A	1647	-5.33705	Doxorubicin	drug:3264	GSE6930	DB00997	0.000667977	0.00690092	0.797462	0.000575374
GADD45G	10912	-22.7575	Cycloheximide	drug:3059	GSE8597		1.83533e-07	2.65557e-06	0.797239	0.000210571
JAK2	3717	-13.1045	Lipopolysaccharide	drug:3486	GSE5504		0.00615337	0.0314412	0.795	0.000298954
PRKCA	5578	-12.3078	Curcumin	drug:3259	GSE10896		3.46811e-05	0.000518129	0.794662	0.000198334
SATB1	6304	-13.8871	Apratoxina	drug:3070	GSE2742		0.00228688	0.0135421	0.793471	0.000380228
HSPA1A	3303	-3.76433	Puromycin,ec50,1d	drug:3268	GSE6930		7.43918e-10	5.57982e-08	0.793366	0.000454133
JAK2	3717	-13.1045	Imatinib	drug:2519	GSE1922	DB00619	5.03086e-07	6.56246e-06	0.791132	0.000231696
HDAC4	9759	-12.8412	Plx4032	drug:2558	GSE50649	DB05238	1.95128e-05	0.000246649	0.790712	0.000275938
SFMBT2	57713	-7.39335	Resveratrol	drug:3500	GSE25412	DB02709	4.55896e-06	5.38522e-05	0.79058	0.000296121
CHD3	1107	-10.3854	Tretinoin	drug:3233	GSE23702	DB00755	7.20231e-07	2.96963e-06	0.79	0.000103488
HSPA1A	3303	-3.76433	Doxorubicin	drug:3180	GSE58074	DB00997	5.6318e-05	0.000602891	0.789405	0.00028777
HDAC11	79885	-5.61807	Vemurafenib	drug:2495	GSE42872		7.05969e-07	8.68123e-06	0.788787	0.000178063
RAG2	5897	-3.10588	Imatinib	drug:2527	GSE19567	DB00619	7.33582e-06	5.86732e-05	0.788226	0.000199641
L3MBTL4	91133	-16.2961	4-hydroxytamoxifen	drug:3240	GSE26298		0.00181977	0.007254	0.78781	0.000170561
KAT6B	23522	-2.79397	Doxorubicin	drug:3263	GSE6930	DB00997	4.99652e-06	7.73478e-06	0.786147	0.000169205
CBX7	23492	-41.5031	Bicalutamide	drug:3088	GSE7708	DB01128	0.00038501	0.00127655	0.783706	0.000121344
PRDM2	7799	-15.7238	Sulforaphane	drug:3445	GSE28813		0.00031091	0.00225263	0.782399	0.000211238
MECOM	2122	-1.35623	Nitricoxide	drug:3181	GSE13887	DB00435	6.64133e-05	0.000289643	0.781354	0.000135943
SRCAP	10847	-1.3979	Cytarabine	drug:3374	GSE6930	DB00987	0.00677965	0.0317703	0.781271	0.000659631
PRKAA2	5563	-11.9028	Doxorubicin	drug:3263	GSE6930	DB00997	3.2014e-07	6.00131e-07	0.779866	0.000169205
CHD5	26038	-17.224	4-hydroxynonenal	drug:3081	GSE2397		0.001735	0.00880882	0.77876	0.000279955
UHRF2	115426	-7.32425	Nicotine	drug:3064	GSE6264	DB00184	0.0021539	0.0366406	0.777023	0.00097371
OGT	8473	-22.0604	Diclofenac	drug:3053	GSE54255	DB00586	7.82438e-06	4.43485e-05	0.776345	0.000156519
GADD45A	1647	-5.33705	Cycloheximide	drug:3059	GSE8597		1.1074e-07	1.8002e-06	0.775055	0.000210571
HCFC2	29915	-13.6355	Plx4032	drug:2567	GSE24862	DB05238	0.00117944	0.0386525	0.775	0.00393701
ARNTL	406	-21.3534	Ribavirin	drug:2481	GSE23031	DB00811	1.52561e-06	2.42879e-05	0.774642	0.000189934
SIRT7	51547	-1.76205	Tretinoin	drug:3231	GSE23702	DB00755	7.89007e-06	6.32378e-05	0.773333	0.000138543
SFMBT2	57713	-7.39335	3,3',4,4'-tetrachlorobiphenyl	drug:3273	GSE6878		0.000795838	0.0119348	0.773157	0.000501253
EZH1	2145	-28.8374	Imatinib	drug:2517	GSE1922	DB00619	1.04433e-07	2.42528e-06	0.770949	0.000214179
SMARCD3	6604	-26.1843	Vemurafenib	drug:2495	GSE42872		2.39018e-07	4.00731e-06	0.770637	0.000178063
TNP2	7142	-4.35951	Doxorubicin	drug:3263	GSE6930	DB00997	2.46585e-08	5.85273e-08	0.769543	0.000169205
HCFC2	29915	-13.6355	Sulforaphane	drug:3445	GSE28813		0.000166854	0.00144783	0.769381	0.000211238
ATXN7	6314	-9.55625	Puromycin,ec50,5d	drug:3270	GSE6930		1.44864e-06	9.73046e-06	0.767185	0.000364431
PRDM11	56981	-10.3866	Quercetin	drug:3416	GSE7259		0.00284799	0.0256864	0.766859	0.000630915
CHD3	1107	-10.3854	Nitricoxide	drug:3181	GSE13887	DB00435	9.4175e-05	0.000387321	0.766379	0.000135943
HSPA1A	3303	-3.76433	Cisplatin	drug:3145	GSE47856	DB00515	0.000175338	0.022608	0.766007	0.00518135
SIN3B	23309	-20.0323	Estradiol	drug:2727	GSE4668	DB00783	0.00265172	0.0441864	0.765975	0.00220751
INO80D	54891	-4.93392	Diclofenac	drug:3053	GSE54255	DB00586	7.1099e-08	1.08473e-06	0.765816	0.000156519
CBX7	23492	-41.5031	Bexarotene	drug:2681	GSE12791	DB00307	0.00503116	0.0190656	0.765788	0.000446628
RPS6KA5	9252	-6.01322	Adenosinetriphosphate	drug:3220	GSE30903		0.00654179	0.0220196	0.765586	0.000276243
EZH1	2145	-28.8374	Bexarotene	drug:2681	GSE12791	DB00307	0.0074148	0.0255287	0.763609	0.000446628
SRCAP	10847	-1.3979	Cycloheximide	drug:3059	GSE8597		4.95649e-08	1.00094e-06	0.76338	0.000210571
HMGN5	79366	-7.38902	4-hydroxytamoxifen	drug:3240	GSE26298		2.93677e-06	8.67291e-05	0.76331	0.000170561
SETD1B	23067	-5.57377	Mk-886	drug:3192	GSE3202		9.16712e-05	0.000830814	0.763188	0.000208117
HR	55806	-8.01736	Trovafloxacin	drug:2623	GSE9166	DB00685	0.0109939	0.0286816	0.761448	0.000573394
ZBTB38	253461	-0.787785	4-hydroxynonenal	drug:3082	GSE2397		8.48453e-05	0.00103717	0.760942	0.000168124
HDAC6	10013	-14.3727	Vemurafenib	drug:2561	GSE37441	DB08881	0.00057843	0.00667598	0.760057	0.000574053
PRKAA2	5563	-11.9028	Cisplatin	drug:3160	GSE47856	DB00515	8.55996e-05	0.00681384	0.759953	0.0015625
ARNTL	406	-21.3534	Vemurafenib	drug:2495	GSE42872		6.87837e-07	8.5134e-06	0.75959	0.000178063
CTCFL	140690	-4.6199	Mk-886	drug:3192	GSE3202		0.000414397	0.00238624	0.758358	0.000208117
ASH1L	55870	-3.79012	Puromycin,ec50,5d	drug:3270	GSE6930		0.000624118	0.00158335	0.757827	0.000364431
SETD6	79918	-10.1949	Bexarotene	drug:2681	GSE12791	DB00307	0.00100054	0.00544771	0.757652	0.000446628
KDM5D	8284	-48.2434	Curcumin	drug:3259	GSE10896		0.018439	0.0452239	0.757354	0.000198334
HSPA1A	3303	-3.76433	Nilotinib	drug:2528	GSE19567	DB04868	0.000188273	0.00225945	0.755953	0.000255102
SIRT4	23409	-10.029	Dexamethasone	drug:3169	GSE34313	DB01234	1.679e-05	0.000230523	0.755467	0.000245459
ARNTL	406	-21.3534	Resveratrol	drug:3500	GSE25412	DB02709	4.85504e-05	0.000369194	0.75504	0.000296121
SS18L1	26039	-4.87919	Imatinib	drug:2515	GSE1922	DB00619	5.86489e-09	6.05458e-07	0.75475	0.000415628
KAT2B	8850	-17.0185	Nicotine	drug:3064	GSE6264	DB00184	0.000270081	0.0150468	0.754043	0.00097371
SMARCA1	6594	-6.33955	Tretinoin	drug:3233	GSE23702	DB00755	2.50955e-06	8.31251e-06	0.753333	0.000103488
GABRG1	2565	-5.84255	Bisphenola	drug:2661	GSE17624		1.51385e-06	1.68894e-05	0.753191	0.000203915
DPF3	8110	-9.43864	Cytarabine	drug:3373	GSE6930	DB00987	0.00781744	0.0320889	0.75252	0.000801282
SATB1	6304	-13.8871	Plx4032	drug:2558	GSE50649	DB05238	7.29422e-05	0.000660474	0.752369	0.000275938
SETD6	79918	-10.1949	Etanercept	drug:2610	GSE11903	DB00005	0.00449074	0.0183317	0.751866	0.000417711
GADD45G	10912	-22.7575	Lapatinib	drug:2583	GSE38376	DB01259	3.29595e-06	0.000563871	0.751574	0.00162602
UHRF2	115426	-7.32425	Vemurafenib	drug:2495	GSE42872		2.86184e-06	2.45493e-05	0.751233	0.000178063
PRDM8	56978	-22.8478	Imatinib	drug:2526	GSE22433	DB00619	2.42035e-05	0.000263755	0.750837	0.000295247
SS18L1	26039	-4.87919	Imatinib	drug:2516	GSE1922	DB00619	6.24166e-06	6.96011e-05	0.750086	0.000288434
TLE4	7091	-13.8627	Tretinoin	drug:3233	GSE23702	DB00755	1.44794e-06	5.28382e-06	0.75	0.000103488
PRKCB	5579	-18.2302	Etanercept	drug:2605	GSE41663	DB00005	0.00448171	0.0311201	0.748993	0.000549753
PRKCA	5578	-12.3078	Dasatinib	drug:3306	GSE59357	DB01254	1.27621e-06	7.55932e-06	0.748987	0.000127162
EZH1	2145	-28.8374	Imatinib	drug:2519	GSE1922	DB00619	9.40591e-08	1.78577e-06	0.748828	0.000231696
SETD7	80854	-2.1455	Resveratrol	drug:3500	GSE25412	DB02709	2.4912e-06	3.28868e-05	0.748433	0.000296121
CHD5	26038	-17.224	Doxorubicin	drug:3263	GSE6930	DB00997	1.30856e-10	5.87012e-10	0.748047	0.000169205
ASH1L	55870	-3.79012	Trovafloxacin	drug:3036	GSE9166	DB00685	0.00644075	0.0384372	0.747926	0.000979432
USP49	25862	-6.57473	Plx4032	drug:2558	GSE50649	DB05238	8.27177e-05	0.000730884	0.747621	0.000275938
GADD45A	1647	-5.33705	Puromycin,ec50,5d	drug:3270	GSE6930		1.76926e-07	1.94033e-06	0.747157	0.000364431
USP49	25862	-6.57473	Doxorubicin	drug:2720	GSE12972	DB00997	0.003867	0.00452479	0.746252	0.000202799
GADD45B	4616	-24.5969	Doxorubicin	drug:3263	GSE6930	DB00997	0.00155805	0.00186678	0.745758	0.000169205
TLE4	7091	-13.8627	Cytarabine	drug:3424	GSE6930	DB00987	0.000184506	0.000830342	0.745556	0.00034118
JADE1	79960	-11.8765	Apratoxina	drug:3070	GSE2742		0.00243179	0.0138534	0.745233	0.000380228
USP15	9958	-6.45315	Trovafloxacin	drug:3036	GSE9166	DB00685	0.0050569	0.0344187	0.743822	0.000979432
TNP2	7142	-4.35951	Nitricoxide	drug:3181	GSE13887	DB00435	0.0164451	0.0311445	0.743482	0.000135943
EZH1	2145	-28.8374	Etanercept	drug:2610	GSE11903	DB00005	2.33242e-07	2.35913e-05	0.742773	0.000417711
SIRT4	23409	-10.029	Cisplatin	drug:3152	GSE47856	DB00515	6.61274e-06	0.000115157	0.74254	0.000201979
TLE4	7091	-13.8627	Bpde	drug:3379	GSE19510		3.93762e-07	6.23206e-06	0.741764	0.000163613
HDAC10	83933	-12.0433	Sulforaphane	drug:3445	GSE28813		0.000299414	0.00219425	0.74143	0.000211238
MECOM	2122	-1.35623	Doxycycline	drug:3076	GSE2624	DB00254	0.000602515	0.0160604	0.741312	0.00278552
AURKC	6795	-8.35786	Argyrina	drug:3054	GSE8565		0.0184777	0.0475048	0.740596	0.000254712
DPF3	8110	-9.43864	Nilotinib	drug:2528	GSE19567	DB04868	0.0147095	0.0389962	0.740447	0.000255102
RAG2	5897	-3.10588	Tretinoin	drug:3231	GSE23702	DB00755	0.000121784	0.00047763	0.74	0.000138543
JAK2	3717	-13.1045	Lysophosphatidicacid	drug:3223	GSE26309		9.72682e-05	0.00238442	0.739699	0.000968054
GADD45B	4616	-24.5969	Cocaine	drug:2472	GSE54839		0.000304075	0.0285107	0.739689	0.00675676
SIRT4	23409	-10.029	Imatinib	drug:2527	GSE19567	DB00619	0.00396926	0.00920263	0.739551	0.000199641
PRDM8	56978	-22.8478	Azacitidine	drug:2534	GSE29077	DB00928	0.00018597	0.015545	0.739169	0.00125156
MLLT6	4302	-17.5838	Lipopolysaccharide	drug:3486	GSE5504		0.0137077	0.0496099	0.738333	0.000298954
BTAF1	9044	-22.6815	Doxycycline	drug:3075	GSE2624	DB00254	0.00113807	0.021361	0.737607	0.00171821
SIRT7	51547	-1.76205	Tretinoin	drug:3232	GSE23702	DB00755	9.54671e-05	0.000864072	0.736667	0.000219058
HMGN5	79366	-7.38902	Interferongamma-1b	drug:2476	GSE5542	DB00033	0.00353315	0.0085398	0.736219	0.000313972
UTY	7404	-24.1128	Imatinib	drug:2527	GSE19567	DB00619	0.000152997	0.000629766	0.736024	0.000199641
PRKCA	5578	-12.3078	Cytarabine	drug:3373	GSE6930	DB00987	0.000738292	0.00605284	0.736012	0.000801282
TLE4	7091	-13.8627	Puromycin,ec50,5d	drug:3270	GSE6930		0.00710829	0.0133232	0.736	0.000364431
BTAF1	9044	-22.6815	Cisplatin	drug:3158	GSE47856	DB00515	0.000160555	0.00860618	0.735843	0.00088574
SNAI2	6591	-4.59438	Pertuzumab	drug:3124	GSE31432	DB06366	4.37551e-07	0.000650672	0.735602	0.00900901
ARNTL	406	-21.3534	Plx4032	drug:2558	GSE50649	DB05238	2.85268e-05	0.000328423	0.734709	0.000275938
EZH1	2145	-28.8374	Imatinib	drug:2512	GSE1922	DB00619	5.18841e-07	1.52017e-05	0.73423	0.000541419
ZBTB16	7704	-56.4347	Ribavirin	drug:2481	GSE23031	DB00811	3.86223e-05	0.000270795	0.73418	0.000189934
ZBTB38	253461	-0.787785	Sulforaphane	drug:3445	GSE28813		0.000235478	0.00183981	0.734087	0.000211238
GADD45A	1647	-5.33705	Cytarabine	drug:3374	GSE6930	DB00987	0.000607038	0.0070308	0.733837	0.000659631
GLYATL1	92292	-4.82608	Tretinoin	drug:3231	GSE23702	DB00755	0.00812997	0.0145998	0.733333	0.000138543
ZNF532	55205	-0.657986	Bicalutamide	drug:3088	GSE7708	DB01128	4.9009e-06	3.48258e-05	0.733141	0.000121344
PRKAG2	51422	-8.61736	Bicalutamide	drug:3088	GSE7708	DB01128	0.000296552	0.00102202	0.731815	0.000121344
CRB2	286204	-4.36271	Bisphenola	drug:2662	GSE17624		0.0011483	0.00371267	0.731543	0.000190985
GADD45A	1647	-5.33705	Doxorubicin	drug:3180	GSE58074	DB00997	6.17077e-05	0.000640059	0.730525	0.00028777
USP49	25862	-6.57473	Aplidin	drug:2598	GSE5681		0.00213518	0.00521556	0.730294	0.000218818
NPAS2	4862	-10.417	Cisplatin	drug:3143	GSE47856	DB00515	8.02526e-05	0.00176286	0.730198	0.000491642
DOT1L	84444	-7.49945	Lipopolysaccharide	drug:3486	GSE5504		0.000254803	0.008691	0.73	0.000298954
GADD45G	10912	-22.7575	Imatinib	drug:2526	GSE22433	DB00619	5.07322e-06	7.89023e-05	0.727985	0.000295247
HDAC11	79885	-5.61807	Imatinib	drug:2517	GSE1922	DB00619	7.79548e-07	9.79178e-06	0.727886	0.000214179
KAT2A	2648	-14.6444	Cisplatin	drug:3152	GSE47856	DB00515	1.02228e-05	0.000150796	0.72767	0.000201979
CBX6	23466	-9.49957	Etanercept	drug:2610	GSE11903	DB00005	1.12974e-05	0.00022447	0.727542	0.000417711
SFMBT2	57713	-7.39335	Interferonbeta-1a	drug:3187	GSE26104	DB00060	5.56204e-05	0.000752633	0.7275	0.000241022
ASH1L	55870	-3.79012	Nilotinib	drug:2528	GSE19567	DB04868	0.00458366	0.0172842	0.727462	0.000255102
USP49	25862	-6.57473	Sulforaphane	drug:3445	GSE28813		0.000930927	0.00516247	0.727177	0.000211238
SATB1	6304	-13.8871	Doxorubicin	drug:3261	GSE6930	DB00997	3.36223e-05	0.00101845	0.726331	0.000683995
PRDM8	56978	-22.8478	Antimony	drug:3532	GSE6907		0.000734905	0.00109079	0.726235	0.000234742
ZNF516	9658	-11.4165	3,3',4,4'-tetrachlorobiphenyl	drug:3273	GSE6878		0.0028077	0.0240079	0.725374	0.000501253
GABRG1	2565	-5.84255	Vemurafenib	drug:2495	GSE42872		2.18584e-05	0.000120331	0.725063	0.000178063
SMARCA1	6594	-6.33955	Plx4032	drug:2557	GSE50649	DB05238	1.3912e-05	0.000183199	0.724881	0.000316156
USP49	25862	-6.57473	Plx4720	drug:2505	GSE50791		0.00151251	0.0171977	0.723998	0.000738007
HDAC4	9759	-12.8412	Interferongamma-1b	drug:2476	GSE5542	DB00033	0.00122036	0.00348591	0.723553	0.000313972
SS18L1	26039	-4.87919	Imatinib	drug:2519	GSE1922	DB00619	0.000160689	0.00074295	0.723264	0.000231696
EZH1	2145	-28.8374	Imatinib	drug:2520	GSE1922	DB00619	1.48085e-07	4.32847e-06	0.722965	0.000479157
JAK2	3717	-13.1045	Imatinib	drug:2516	GSE1922	DB00619	1.10496e-06	1.78714e-05	0.722643	0.000288434
HDAC7	51564	-9.79023	Nickel	drug:3531	GSE6907		0.0244309	0.0400286	0.721729	0.00044287
HSPA1A	3303	-3.76433	Resveratrol	drug:3501	GSE25412	DB02709	0.000668857	0.00624112	0.72055	0.00032175
GADD45B	4616	-24.5969	Torcetrapib	drug:3172	GSE15918		0.000374451	0.0299395	0.719821	0.00381679
KDM8	79831	-5.55007	Sulforaphane	drug:3445	GSE28813		5.77165e-05	0.000688355	0.718589	0.000211238
ZNF532	55205	-0.657986	Imatinib	drug:2526	GSE22433	DB00619	1.17044e-06	2.56252e-05	0.717469	0.000295247
SMYD1	150572	-8.90765	Mk-886	drug:3192	GSE3202		3.7984e-06	0.000131621	0.717395	0.000208117
SAP25	100316904	-16.1248	Nilotinib	drug:2528	GSE19567	DB04868	0.0144434	0.0384836	0.717184	0.000255102
CTCFL	140690	-4.6199	Arachidonicacid	drug:3171	GSE3737	DB04557	0.00312395	0.00791863	0.716838	0.000132908
SNAI2	6591	-4.59438	Dasatinib	drug:3306	GSE59357	DB01254	1.53189e-06	8.80799e-06	0.716763	0.000127162
SFMBT2	57713	-7.39335	Interferonbeta-1a	drug:3188	GSE26104	DB00060	0.000114979	0.0207162	0.715833	0.00561798
GLYATL1	92292	-4.82608	Cediranib	drug:2642	GSE32569		8.63259e-05	0.000157359	0.714839	0.000106769
HSPA1A	3303	-3.76433	1,2,4-benzenetriol	drug:3535	GSE7664		1.53065e-05	0.00594836	0.714037	0.00442478
SETD1B	23067	-5.57377	Arachidonicacid	drug:3119	GSE3737		0.00357533	0.0408561	0.713645	0.00124688
EZH1	2145	-28.8374	Imatinib	drug:2516	GSE1922	DB00619	1.31961e-07	3.8021e-06	0.712452	0.000288434
KAT6B	23522	-2.79397	Diclofenac	drug:3053	GSE54255	DB00586	7.81776e-08	1.15825e-06	0.711792	0.000156519
GADD45G	10912	-22.7575	Lipopolysaccharide	drug:2475	GSE40885		0.00264121	0.0278819	0.711625	0.00077821
PRDM6	93166	-13.0964	Bisphenola	drug:2661	GSE17624		0.00636563	0.0156587	0.711153	0.000203915
MTA1	9112	-5.6662	Nilotinib	drug:2528	GSE19567	DB04868	0.00101985	0.00638224	0.71082	0.000255102
TLE4	7091	-13.8627	Argyrina	drug:3054	GSE8565		1.34809e-05	0.000345227	0.710363	0.000254712
MYSM1	114803	-16.159	Cycloheximide	drug:3059	GSE8597		5.24422e-05	0.000263775	0.71014	0.000210571
TNP1	7141	-15.3523	Nickel	drug:3531	GSE6907		9.03722e-06	6.01518e-05	0.710112	0.00044287
JAK2	3717	-13.1045	Tretinoin	drug:3233	GSE23702	DB00755	6.01806e-08	4.37672e-07	0.71	0.000103488
HR	55806	-8.01736	Alfacalcidol	drug:3363	GSE15947	DB01436	0.00246719	0.0277405	0.708863	0.000712251
SS18L1	26039	-4.87919	Cadmium	drug:3402	GSE9951		4.05857e-05	0.000172405	0.708267	9.93246e-05
PRDM16	63976	-17.0801	Bisphenola	drug:2663	GSE17624		0.00619144	0.0135627	0.70808	0.000197433
GADD45B	4616	-24.5969	Azacitidine	drug:2545	GSE29077	DB00928	0.00388845	0.0421486	0.707783	0.000977517
SETD5	55209	-6.11435	Arachidonicacid	drug:3171	GSE3737	DB04557	0.00320174	0.0080473	0.70775	0.000132908
SETD7	80854	-2.1455	Calcitriol	drug:3126	GSE52819		7.09596e-06	0.000175905	0.706927	0.000354988
SMARCA1	6594	-6.33955	Tretinoin	drug:3232	GSE23702	DB00755	0.000155195	0.00119376	0.706667	0.000219058
SNAI2	6591	-4.59438	Cisplatin	drug:3158	GSE47856	DB00515	0.000127558	0.00740239	0.7066	0.00088574
CHD5	26038	-17.224	Imatinib	drug:2527	GSE19567	DB00619	0.000647985	0.00202264	0.706356	0.000199641
ASH1L	55870	-3.79012	Doxorubicin	drug:3265	GSE6930	DB00997	0.00685208	0.0147974	0.705751	0.00044603
PRKCB	5579	-18.2302	Antimony	drug:3532	GSE6907		0.0114615	0.0140136	0.705284	0.000234742
JAK2	3717	-13.1045	Interferonbeta-1a	drug:3188	GSE26104	DB00060	0.000432874	0.0408074	0.704722	0.00561798
GADD45A	1647	-5.33705	Arachidonicacid	drug:3119	GSE3737		0.00307467	0.0382572	0.70441	0.00124688
SIRT7	51547	-1.76205	Mln4924	drug:2647	GSE30531		0.0055479	0.0335924	0.702944	0.000519211
CBX7	23492	-41.5031	Curcumin	drug:3259	GSE10896		1.79486e-06	9.81015e-05	0.701863	0.000198334
ARNTL	406	-21.3534	Alfacalcidol	drug:3362	GSE15947	DB01436	3.62424e-05	0.00140719	0.700909	0.00105374
JADE1	79960	-11.8765	Etanercept	drug:2605	GSE41663	DB00005	8.07094e-06	0.00228998	0.700519	0.000549753
JADE1	79960	-11.8765	Arachidonicacid	drug:3171	GSE3737	DB04557	0.00355255	0.00871583	0.699589	0.000132908
ZNF516	9658	-11.4165	Resveratrol	drug:3501	GSE25412	DB02709	0.000165768	0.00257973	0.698347	0.00032175
SIRT4	23409	-10.029	Doxorubicin	drug:3261	GSE6930	DB00997	0.00836328	0.0362773	0.697178	0.000683995
ATN1	1822	-9.07731	Arachidonicacid	drug:3171	GSE3737	DB04557	0.028439	0.0466111	0.696884	0.000132908
ZNF711	7552	-9.23246	Estradiol	drug:2487	GSE46924	DB00783	0.00358744	0.0253837	0.696126	0.000477099
MECOM	2122	-1.35623	Tretinoin	drug:3233	GSE23702	DB00755	4.14919e-06	1.26518e-05	0.695	0.000103488
KAT2B	8850	-17.0185	Resveratrol	drug:3500	GSE25412	DB02709	2.13238e-05	0.000186327	0.694997	0.000296121
SATB1	6304	-13.8871	Plx4032	drug:2557	GSE50649	DB05238	4.06981e-05	0.000423437	0.694093	0.000316156
KAT2B	8850	-17.0185	Plx4032	drug:2557	GSE50649	DB05238	1.48524e-05	0.000193435	0.693455	0.000316156
OGT	8473	-22.0604	Cytarabine	drug:3422	GSE6930	DB00987	1.48133e-05	0.000294332	0.692507	0.000345423
HCFC2	29915	-13.6355	Clinafloxacin	drug:2625	GSE9166		0.0080882	0.0336703	0.692437	0.00077821
GADD45A	1647	-5.33705	Doxorubicin	drug:3179	GSE58074	DB00997	6.33093e-05	0.000536641	0.692266	0.000285144
CBX7	23492	-41.5031	Phorbol12-myristate13-acetate(pma)	drug:3246	GSE45417		0.000206845	0.00174088	0.690663	0.000394011
GADD45G	10912	-22.7575	Aminolevulinicacid	drug:2575	GSE8920	DB00855	0.000106254	0.000572817	0.690357	0.000268456
UTY	7404	-24.1128	Mk-886	drug:3192	GSE3202		8.11641e-06	0.000195327	0.690235	0.000208117
PRKCB	5579	-18.2302	Metformin	drug:2483	GSE33612	DB00331	9.00153e-07	4.05129e-05	0.689817	0.000270709
HCFC2	29915	-13.6355	Bpde	drug:3379	GSE19510		2.01496e-07	3.88606e-06	0.689777	0.000163613
ZBTB16	7704	-56.4347	Sulforaphane	drug:3445	GSE28813		0.000227065	0.0017931	0.68959	0.000211238
CDK3	1018	-14.6729	4-hydroxynonenal	drug:3079	GSE2397		0.00798477	0.0296127	0.689514	0.000329489
SMARCA1	6594	-6.33955	Vemurafenib	drug:2495	GSE42872		4.9891e-05	0.000232286	0.689147	0.000178063
CRB2	286204	-4.36271	Cadmium	drug:3402	GSE9951		0.000419862	0.000843161	0.687909	9.93246e-05
TLE4	7091	-13.8627	Dasatinib	drug:3306	GSE59357	DB01254	1.57615e-09	3.17826e-08	0.687641	0.000127162
HDAC11	79885	-5.61807	Resveratrol	drug:3500	GSE25412	DB02709	5.70918e-06	6.42303e-05	0.684763	0.000296121
NPM2	10361	-7.76805	Tretinoin	drug:3231	GSE23702	DB00755	2.88897e-05	0.000161284	0.683333	0.000138543
TNP2	7142	-4.35951	Bicalutamide	drug:3088	GSE7708	DB01128	2.51086e-05	0.000131564	0.681175	0.000121344
HCFC2	29915	-13.6355	Doxorubicin	drug:3263	GSE6930	DB00997	2.30528e-09	7.10762e-09	0.680667	0.000169205
SETD7	80854	-2.1455	Mesalazine	drug:3289	GSE38713	DB00244	2.91681e-05	0.00516131	0.680133	0.00123305
SETD5	55209	-6.11435	Etanercept	drug:2610	GSE11903	DB00005	1.27584e-05	0.000247984	0.67997	0.000417711
GADD45B	4616	-24.5969	Hydrocortisone	drug:2751	GSE7890	DB00741	0.00313989	0.0372439	0.679318	0.000705716
HDAC11	79885	-5.61807	Dexamethasone	drug:3169	GSE34313	DB01234	1.76464e-06	4.43091e-05	0.677105	0.000245459
CECR2	27443	-7.808	Curcumin	drug:3259	GSE10896		8.43982e-07	7.08945e-05	0.676559	0.000198334
KDM8	79831	-5.55007	Hypochlorousacid	drug:3198	GSE11630		5.60378e-08	1.508e-06	0.675983	0.000296824
USP49	25862	-6.57473	Vemurafenib	drug:2564	GSE37441	DB08881	7.73465e-05	0.000461803	0.674533	0.000288517
HSPA1A	3303	-3.76433	Vemurafenib	drug:2564	GSE37441	DB08881	5.37895e-07	6.36796e-06	0.674	0.000288517
GADD45A	1647	-5.33705	Lysophosphatidicacid	drug:3223	GSE26309		9.25552e-05	0.0023077	0.673317	0.000968054
SETD6	79918	-10.1949	Decitabine	drug:2703	GSE9118	DB01262	0.00191612	0.0340199	0.672922	0.00158228
NPAS2	4862	-10.417	Argyrina	drug:3054	GSE8565		8.75001e-05	0.00104819	0.672865	0.000254712
ZBTB16	7704	-56.4347	Chromium	drug:3534	GSE6907		0.0142781	0.0279246	0.67232	0.000473261
BTAF1	9044	-22.6815	R1881	drug:3049	GSE22606		0.000457348	0.00439638	0.672191	0.000425713
L3MBTL1	26013	-24.2146	Sulforaphane	drug:3445	GSE28813		0.00785881	0.0276092	0.672088	0.000211238
PARP3	10039	-6.79232	Cisplatin	drug:3146	GSE47856	DB00515	0.00101644	0.038402	0.670807	0.002331
SMARCD3	6604	-26.1843	Nilotinib	drug:2528	GSE19567	DB04868	0.0163513	0.0421807	0.670702	0.000255102
HSPA1A	3303	-3.76433	Doxorubicin	drug:3179	GSE58074	DB00997	4.18162e-06	7.80959e-05	0.670516	0.000285144
SMARCD3	6604	-26.1843	Apratoxina	drug:3067	GSE2742		0.000405446	0.0415942	0.670319	0.00561798
HDAC6	10013	-14.3727	Plx4032	drug:2558	GSE50649	DB05238	4.92665e-05	0.000490815	0.670039	0.000275938
HR	55806	-8.01736	Alfacalcidol	drug:3362	GSE15947	DB01436	5.60428e-07	8.17467e-05	0.669868	0.00105374
SETD7	80854	-2.1455	Harman	drug:3482	GSE5080		2.63909e-06	6.26498e-05	0.669533	0.000261986
EZH1	2145	-28.8374	Imatinib	drug:2457	GSE1922	DB00619	2.51879e-05	0.000514424	0.669345	0.000869565
KANSL1	284058	-3.1636	Vemurafenib	drug:2564	GSE37441	DB08881	2.07397e-06	2.05255e-05	0.669185	0.000288517
EZH1	2145	-28.8374	Bisphenola	drug:2659	GSE17624		0.00115879	0.0130655	0.668367	0.000618812
SFMBT2	57713	-7.39335	Cisplatin	drug:3158	GSE47856	DB00515	0.00271683	0.0411168	0.667413	0.00088574
CBX7	23492	-41.5031	Plx4720	drug:2505	GSE50791		1.83209e-05	0.000667422	0.665841	0.000738007
TNP2	7142	-4.35951	4-hydroxynonenal	drug:3080	GSE2397		0.0133895	0.0340061	0.66515	0.000217014
ATXN7	6314	-9.55625	Lipopolysaccharide	drug:3484	GSE5504		0.00175812	0.0252021	0.665	0.000538793
BTAF1	9044	-22.6815	Vemurafenib	drug:2561	GSE37441	DB08881	2.42386e-05	0.000667901	0.66468	0.000574053
KAT2B	8850	-17.0185	Cycloheximide	drug:3059	GSE8597		2.8047e-06	2.27709e-05	0.664199	0.000210571
NPAS2	4862	-10.417	Harman	drug:3482	GSE5080		0.000224254	0.00127635	0.663719	0.000261986
PRMT8	56341	-7.74767	Dmnq(2,3-dimethoxy-1,4-naphthoquinone)	drug:3527	GSE6907		0.0107726	0.0203189	0.663292	0.000354988
SNAI2	6591	-4.59438	Vemurafenib	drug:2563	GSE37441	DB08881	1.57084e-06	0.000118171	0.663117	0.00134048
DOT1L	84444	-7.49945	Calcitriol	drug:3126	GSE52819		0.000149	0.00161634	0.662897	0.000354988
SIRT7	51547	-1.76205	Sulforaphane	drug:3445	GSE28813		0.00112121	0.00595018	0.662834	0.000211238
HDAC6	10013	-14.3727	Doxorubicin	drug:3180	GSE58074	DB00997	8.54832e-05	0.000793926	0.662566	0.00028777
CTCFL	140690	-4.6199	Estradiol	drug:3063	GSE4668	DB00783	6.86363e-05	0.0022674	0.66159	0.00111359
KAT6B	23522	-2.79397	Nilotinib	drug:2528	GSE19567	DB04868	0.00360871	0.0146538	0.66116	0.000255102
SATB1	6304	-13.8871	Pd173074	drug:2578	GSE52452		1.77518e-07	1.12706e-05	0.661147	0.000280978
ASH1L	55870	-3.79012	Bicalutamide	drug:3088	GSE7708	DB01128	0.00018329	0.000681865	0.660797	0.000121344
PRKAG2	51422	-8.61736	Hypochlorousacid	drug:3198	GSE11630		0.0179592	0.0386793	0.660785	0.000296824
NPAS2	4862	-10.417	Nitricoxide	drug:3181	GSE13887	DB00435	2.46267e-05	0.000127217	0.660345	0.000135943
MECOM	2122	-1.35623	Adenosinetriphosphate	drug:3219	GSE30903		0.00602157	0.0211785	0.660249	0.000242483
TLE4	7091	-13.8627	Plx4032	drug:2568	GSE24862	DB05238	0.000448682	0.0244425	0.66	0.00198413
JAK2	3717	-13.1045	Sulforaphane	drug:3445	GSE28813		0.000251625	0.00192754	0.659833	0.000211238
CTCFL	140690	-4.6199	Trovafloxacin	drug:2623	GSE9166	DB00685	0.0185331	0.0437024	0.659163	0.000573394
BAZ2B	29994	-8.46049	Dasatinib	drug:3306	GSE59357	DB01254	3.12864e-08	3.3777e-07	0.658796	0.000127162
ATXN7	6314	-9.55625	Nickel	drug:3531	GSE6907		0.000403922	0.0011566	0.658709	0.00044287
SIRT7	51547	-1.76205	Arachidonicacid	drug:3171	GSE3737	DB04557	0.00119562	0.00410787	0.658463	0.000132908
ZNF711	7552	-9.23246	Fgfr-specificpd173074inhibitor	drug:3244	GSE52452		3.00312e-06	8.1313e-05	0.657037	0.000261917
BAZ2B	29994	-8.46049	Vemurafenib	drug:2561	GSE37441	DB08881	0.00064537	0.00725042	0.656967	0.000574053
DNMT3L	29947	-0.273117	Mk-886	drug:3192	GSE3202		0.000133955	0.00107422	0.655522	0.000208117
SATB1	6304	-13.8871	Bisphenola	drug:2662	GSE17624		2.56549e-08	7.86701e-07	0.654108	0.000190985
CTCFL	140690	-4.6199	Estradiol	drug:2731	GSE8597	DB00783	8.95497e-07	3.53419e-05	0.654079	0.000479616
PRKCB	5579	-18.2302	Vemurafenib	drug:2508	GSE63790	DB08881	3.06716e-07	9.55468e-06	0.65309	0.000314367
TLE4	7091	-13.8627	Quercetin	drug:3182	GSE13899		0.000101011	0.0105344	0.650895	0.00113766
SIRT4	23409	-10.029	Etanercept	drug:2605	GSE41663	DB00005	0.00442087	0.0309414	0.650798	0.000549753
EZH1	2145	-28.8374	Imatinib	drug:2515	GSE1922	DB00619	1.15926e-06	2.12168e-05	0.650313	0.000415628
HCFC2	29915	-13.6355	Cisplatin	drug:3152	GSE47856	DB00515	6.76931e-06	0.000116538	0.650193	0.000201979
SATB1	6304	-13.8871	Cisplatin	drug:3143	GSE47856	DB00515	0.000318319	0.00441268	0.65019	0.000491642
USP49	25862	-6.57473	Plx4032	drug:2557	GSE50649	DB05238	0.000142092	0.00114115	0.649601	0.000316156
PARP3	10039	-6.79232	Plx4032	drug:2558	GSE50649	DB05238	8.6542e-05	0.000757923	0.649396	0.000275938
NFYB	4801	-5.24676	Arachidonicacid	drug:3171	GSE3737	DB04557	0.000717056	0.00296656	0.649318	0.000132908
GADD45G	10912	-22.7575	Naturalalphainterferon	drug:2474	GSE5542	DB05258	0.0110641	0.0218961	0.649028	0.000296296
ZBTB4	57659	-12.79	Vemurafenib	drug:2495	GSE42872		3.66217e-06	2.95262e-05	0.648773	0.000178063
SFMBT2	57713	-7.39335	Bisphenola	drug:2663	GSE17624		0.00594787	0.0131143	0.648551	0.000197433
UTY	7404	-24.1128	Curcumin	drug:3258	GSE10896		1.85858e-06	0.000125777	0.648403	0.000286779
ZBTB38	253461	-0.787785	Cytarabine	drug:3422	GSE6930	DB00987	0.000563383	0.00358907	0.647988	0.000345423
CBX7	23492	-41.5031	Diclofenac	drug:3057	GSE28185	DB00586	0.00138569	0.0240203	0.647171	0.00113379
UTY	7404	-24.1128	Trovafloxacin	drug:2623	GSE9166	DB00685	0.0148397	0.0365142	0.646516	0.000573394
HDAC6	10013	-14.3727	Plx4032	drug:2557	GSE50649	DB05238	4.10729e-05	0.000426237	0.646151	0.000316156
USP15	9958	-6.45315	Imatinib	drug:2512	GSE1922	DB00619	2.0226e-05	0.00026024	0.646042	0.000541419
HDAC10	83933	-12.0433	Bicalutamide	drug:3088	GSE7708	DB01128	7.49037e-07	7.85343e-06	0.645734	0.000121344
HMGN5	79366	-7.38902	Abiraterone	drug:3300	GSE49244	DB05812	0.00115624	0.0115059	0.645038	0.000439174
MLLT6	4302	-17.5838	Dasatinib	drug:3306	GSE59357	DB01254	5.91255e-09	8.92881e-08	0.645007	0.000127162
TLE4	7091	-13.8627	Doxorubicin	drug:3179	GSE58074	DB00997	1.25508e-05	0.000167449	0.644977	0.000285144
SNAI2	6591	-4.59438	Tibolone	drug:3204	GSE12446		0.000907854	0.016553	0.644781	0.000803859
ASXL1	171023	-5.72536	Vemurafenib	drug:2564	GSE37441	DB08881	1.12276e-05	8.68899e-05	0.644237	0.000288517
GLYATL1	92292	-4.82608	Ribavirin	drug:2481	GSE23031	DB00811	1.0751e-05	0.000103845	0.643697	0.000189934
JDP2	122953	-5.43918	Metformin	drug:2483	GSE33612	DB00331	1.22881e-05	0.000220892	0.64345	0.000270709
GADD45B	4616	-24.5969	Aminolevulinicacid	drug:2575	GSE8920	DB00855	2.91065e-07	1.72433e-05	0.64339	0.000268456
SMARCA1	6594	-6.33955	Tretinoin	drug:2828	GSE23702	DB00755	6.55937e-06	2.00524e-05	0.643333	0.000108307
BTAF1	9044	-22.6815	Trovafloxacin	drug:2623	GSE9166	DB00685	0.00173087	0.00672177	0.642891	0.000573394
JAK2	3717	-13.1045	Estradiol	drug:3061	GSE4668	DB00783	3.91029e-06	7.58746e-05	0.642884	0.000413907
EYA4	2070	-9.94334	Doxorubicin	drug:2533	GSE24460	DB00997	0.00928367	0.0362807	0.642199	0.000530786
MTA1	9112	-5.6662	Metformin	drug:2483	GSE33612	DB00331	2.27466e-06	7.0768e-05	0.641397	0.000270709
ZBTB4	57659	-12.79	Lapatinib	drug:3245	GSE38376	DB01259	3.53152e-05	0.00262582	0.640983	0.00170358
GADD45B	4616	-24.5969	Lapatinib	drug:2584	GSE38376	DB01259	0.000187516	0.00246771	0.640829	0.000582411
EZH1	2145	-28.8374	Bisphenola	drug:2663	GSE17624		5.68579e-06	5.08471e-05	0.640537	0.000197433
ZNF541	84215	-7.29746	Cyfluthrin	drug:3572	GSE5023		1.02003e-05	0.00020698	0.640523	0.000235294
GADD45B	4616	-24.5969	Plx4032	drug:2565	GSE24862	DB05238	0.00158104	0.0212348	0.64	0.000412882
HCFC2	29915	-13.6355	Plx4032	drug:2568	GSE24862	DB05238	0.000355356	0.0218247	0.64	0.00198413
SIN3B	23309	-20.0323	Nitricoxide	drug:3181	GSE13887	DB00435	2.83312e-09	1.53038e-07	0.639309	0.000135943
PRDM11	56981	-10.3866	Imatinib	drug:2527	GSE19567	DB00619	0.00664486	0.0141895	0.637321	0.000199641
UHRF2	115426	-7.32425	Carboplatin(36h)	drug:3032	GSE13525		0.0001223	0.00707578	0.636923	0.00101833
DPF3	8110	-9.43864	Androstanolone	drug:3411	GSE7868		0.0050006	0.01444	0.63655	0.000204708
CXXC1	30827	-15.7792	Nilotinib	drug:2528	GSE19567	DB04868	0.00163685	0.00866146	0.636321	0.000255102
CHD3	1107	-10.3854	Cycloheximide	drug:3059	GSE8597		2.05576e-07	2.89166e-06	0.635904	0.000210571
TLE4	7091	-13.8627	Cycloheximide	drug:3059	GSE8597		1.54983e-06	1.40204e-05	0.635715	0.000210571
HDAC6	10013	-14.3727	Bexarotene	drug:2681	GSE12791	DB00307	0.000269458	0.00202308	0.633456	0.000446628
NPM2	10361	-7.76805	Androstanolone	drug:3411	GSE7868		9.45281e-05	0.000782337	0.632769	0.000204708
ZBTB38	253461	-0.787785	Cisplatin	drug:3148	GSE47856	DB00515	0.000118142	0.00308424	0.632712	0.000284576
JDP2	122953	-5.43918	Resveratrol	drug:3500	GSE25412	DB02709	4.18264e-05	0.000325888	0.6327	0.000296121
DOT1L	84444	-7.49945	Imatinib	drug:2527	GSE19567	DB00619	0.0150852	0.0284379	0.632041	0.000199641
SRCAP	10847	-1.3979	Nilotinib	drug:2528	GSE19567	DB04868	0.00701053	0.0230252	0.631813	0.000255102
SNAI2	6591	-4.59438	Trastuzumab	drug:3123	GSE31432	DB00072	9.44503e-05	0.0190199	0.629677	0.00900901
SETMAR	6419	-6.19332	Etanercept	drug:2610	GSE11903	DB00005	0.000473511	0.00328253	0.629512	0.000417711
ZNF532	55205	-0.657986	Sulforaphane	drug:3445	GSE28813		0.00198831	0.00918442	0.629388	0.000211238
KAT2B	8850	-17.0185	R1881	drug:3048	GSE22606		1.8024e-05	0.000283189	0.628845	0.000355619
USP49	25862	-6.57473	Naturalalphainterferon	drug:2474	GSE5542	DB05258	2.72399e-07	3.81301e-06	0.62868	0.000296296
ASH1L	55870	-3.79012	Motexafingadolinium(4h)	drug:3125	GSE2189	DB05428	1.11093e-05	0.000246317	0.628604	0.000477555
MYSM1	114803	-16.159	Cisplatin	drug:3152	GSE47856	DB00515	0.000202167	0.00117085	0.628153	0.000201979
CDK3	1018	-14.6729	Puromycin,ec50,5d	drug:3270	GSE6930		0.000485486	0.00127265	0.626164	0.000364431
APOBEC2	10930	-10.2374	Imatinib	drug:2526	GSE22433	DB00619	4.23169e-06	6.85029e-05	0.625917	0.000295247
KAT2A	2648	-14.6444	Arachidonicacid	drug:3171	GSE3737	DB04557	0.00851191	0.0171196	0.625139	0.000132908
NPAS2	4862	-10.417	Cisplatin	drug:3153	GSE47856	DB00515	4.4544e-06	8.18379e-05	0.6249	0.000184366
SMARCA1	6594	-6.33955	Vx	drug:3376	GSE33606		5.02575e-07	2.06353e-05	0.622774	0.000249938
KAT2A	2648	-14.6444	Etanercept	drug:2610	GSE11903	DB00005	7.18834e-05	0.000802192	0.622391	0.000417711
SFMBT2	57713	-7.39335	Resveratrol	drug:3501	GSE25412	DB02709	0.000486387	0.00510139	0.622073	0.00032175
HDAC10	83933	-12.0433	Cyfluthrin	drug:3572	GSE5023		3.48338e-06	0.000109509	0.62102	0.000235294
HDAC6	10013	-14.3727	Vemurafenib	drug:2564	GSE37441	DB08881	8.11263e-06	6.49953e-05	0.620787	0.000288517
SETD6	79918	-10.1949	Sulforaphane	drug:3445	GSE28813		0.00119971	0.00624895	0.620745	0.000211238
GADD45B	4616	-24.5969	Imatinib	drug:2526	GSE22433	DB00619	2.4651e-05	0.000267426	0.620365	0.000295247
AURKC	6795	-8.35786	Curcumin	drug:3259	GSE10896		3.61525e-06	0.000139368	0.619747	0.000198334
GADD45B	4616	-24.5969	Dasatinib	drug:3306	GSE59357	DB01254	2.44661e-10	7.77542e-09	0.619153	0.000127162
HSPA1A	3303	-3.76433	Clinafloxacin	drug:2625	GSE9166		0.0109933	0.0401152	0.618132	0.00077821
GADD45B	4616	-24.5969	Lysophosphatidicacid	drug:3224	GSE26309		4.51177e-05	0.00108587	0.616369	0.0008726
CHD3	1107	-10.3854	Etanercept	drug:2610	GSE11903	DB00005	0.00889727	0.0311334	0.616141	0.000417711
L3MBTL1	26013	-24.2146	Doxorubicin	drug:3263	GSE6930	DB00997	5.63571e-11	2.8486e-10	0.615474	0.000169205
RPS6KA5	9252	-6.01322	Celecoxib	drug:2501	GSE54657	DB00482	5.05378e-08	0.000113677	0.615221	0.00030175
JADE1	79960	-11.8765	Estradiol	drug:2487	GSE46924	DB00783	0.0017974	0.0158038	0.615072	0.000477099
CBX7	23492	-41.5031	Arachidonicacid	drug:3171	GSE3737	DB04557	0.00101613	0.00370712	0.615024	0.000132908
L3MBTL1	26013	-24.2146	Vemurafenib	drug:2564	GSE37441	DB08881	9.05791e-07	9.94927e-06	0.614833	0.000288517
DOT1L	84444	-7.49945	Diclofenac	drug:3053	GSE54255	DB00586	1.05365e-06	8.61773e-06	0.614313	0.000156519
SETD5	55209	-6.11435	Diclofenac	drug:3053	GSE54255	DB00586	4.44792e-08	7.70937e-07	0.613782	0.000156519
ZNF532	55205	-0.657986	Vemurafenib	drug:2561	GSE37441	DB08881	0.00458163	0.0320962	0.61357	0.000574053
BAZ2B	29994	-8.46049	Tretinoin	drug:2828	GSE23702	DB00755	7.17813e-05	0.000157064	0.613333	0.000108307
EZH1	2145	-28.8374	Mln4924	drug:2647	GSE30531		0.0054494	0.0332478	0.612544	0.000519211
HR	55806	-8.01736	Doxorubicin	drug:3263	GSE6930	DB00997	0.0241712	0.0267458	0.611747	0.000169205
GADD45A	1647	-5.33705	Puromycin,ec50,3d	drug:3269	GSE6930		7.73914e-05	0.00295314	0.611287	0.0015748
PRKAA2	5563	-11.9028	4-hydroxynonenal	drug:3080	GSE2397		8.66038e-07	5.86082e-05	0.611023	0.000217014
KAT2B	8850	-17.0185	Lipopolysaccharide	drug:2475	GSE40885		6.52225e-05	0.00233117	0.610784	0.00077821
HCFC2	29915	-13.6355	Lipopolysaccharide	drug:3486	GSE5504		0.00593422	0.0307952	0.61	0.000298954
SIRT4	23409	-10.029	Puromycin,ec50,3d	drug:3269	GSE6930		0.00649526	0.0384237	0.609972	0.0015748
GADD45B	4616	-24.5969	Dexamethasone	drug:3169	GSE34313	DB01234	1.03381e-05	0.000159949	0.608356	0.000245459
KDM5D	8284	-48.2434	Imatinib	drug:2764	GSE24493	DB00619	0.00234386	0.00546665	0.607859	0.000153988
PRDM2	7799	-15.7238	Dexamethasone	drug:3169	GSE34313	DB01234	7.08731e-05	0.000669929	0.607691	0.000245459
BAZ2B	29994	-8.46049	Adenosinetriphosphate	drug:3220	GSE30903		7.45734e-05	0.000925756	0.60724	0.000276243
EZH1	2145	-28.8374	Nitricoxide	drug:3181	GSE13887	DB00435	0.000151365	0.00057489	0.60712	0.000135943
ACTL6B	51412	-2.80162	Adenosinetriphosphate	drug:3219	GSE30903		0.00932492	0.0292179	0.606714	0.000242483
CHD3	1107	-10.3854	Tretinoin	drug:2828	GSE23702	DB00755	3.78364e-06	1.2639e-05	0.606667	0.000108307
ZBTB4	57659	-12.79	Phorbol12-myristate13-acetate(pma)	drug:3246	GSE45417		0.000814932	0.00503658	0.606357	0.000394011
SIRT4	23409	-10.029	Imatinib	drug:2764	GSE24493	DB00619	0.0085737	0.0163738	0.605628	0.000153988
SETMAR	6419	-6.19332	Plx4720	drug:2507	GSE50791		5.06792e-05	0.00199364	0.605385	0.00125313
KDM5D	8284	-48.2434	Bexarotene	drug:2680	GSE6914	DB00307	0.0302419	0.0438994	0.605049	0.000163639
SIRT7	51547	-1.76205	Cytarabine	drug:3424	GSE6930	DB00987	0.000464934	0.00176252	0.604979	0.00034118
DPF3	8110	-9.43864	Resveratrol	drug:3501	GSE25412	DB02709	0.00164357	0.0110031	0.604463	0.00032175
ARNTL	406	-21.3534	Doxorubicin	drug:2720	GSE12972	DB00997	8.22562e-43	8.96411e-42	0.60345	0.000202799
KAT6B	23522	-2.79397	Lapatinib	drug:2586	GSE38376	DB01259	0.000211723	0.0037041	0.603051	0.000816993
PRKAG2	51422	-8.61736	Cytarabine	drug:3424	GSE6930	DB00987	0.000193397	0.000863875	0.602833	0.00034118
HSPA1A	3303	-3.76433	Metformin	drug:2483	GSE33612	DB00331	3.15126e-06	8.8031e-05	0.602275	0.000270709
INO80D	54891	-4.93392	Vanadiumpentoxide	drug:3558	GSE5339		7.88942e-06	4.86208e-05	0.600776	0.000152393
ZBTB38	253461	-0.787785	Vemurafenib	drug:2564	GSE37441	DB08881	1.14089e-05	8.81284e-05	0.600337	0.000288517
HDAC6	10013	-14.3727	Vemurafenib	drug:2495	GSE42872		5.1426e-06	3.80121e-05	0.600297	0.000178063
PARP3	10039	-6.79232	Estradiol	drug:3061	GSE4668	DB00783	1.8375e-05	0.000233615	0.599346	0.000413907
PRDM11	56981	-10.3866	4-hydroxynonenal	drug:3079	GSE2397		2.41037e-05	0.000560674	0.598973	0.000329489
GADD45A	1647	-5.33705	Quercetin	drug:3416	GSE7259		0.00591936	0.0373762	0.59779	0.000630915
HDAC11	79885	-5.61807	Resveratrol	drug:3501	GSE25412	DB02709	0.000499901	0.00516275	0.59751	0.00032175
SIRT4	23409	-10.029	Vx	drug:3376	GSE33606		3.41664e-06	6.89975e-05	0.59727	0.000249938
GABRG1	2565	-5.84255	Tretinoin	drug:3232	GSE23702	DB00755	0.000821482	0.00383352	0.596667	0.000219058
HSPA1A	3303	-3.76433	Dasatinib	drug:3306	GSE59357	DB01254	3.19645e-05	0.000123841	0.596413	0.000127162
SNAI2	6591	-4.59438	Doxorubicin	drug:3263	GSE6930	DB00997	1.63765e-09	5.24424e-09	0.596378	0.000169205
SMARCD3	6604	-26.1843	Imatinib	drug:2513	GSE1922	DB00619	1.42989e-06	1.29112e-05	0.595937	0.000324886
EZH1	2145	-28.8374	Diclofenac	drug:3053	GSE54255	DB00586	1.28007e-06	1.00717e-05	0.595861	0.000156519
SIRT4	23409	-10.029	Imatinib	drug:2513	GSE1922	DB00619	1.95136e-05	0.000108069	0.595848	0.000324886
KAT2B	8850	-17.0185	Doxorubicin	drug:3264	GSE6930	DB00997	0.00930386	0.0403018	0.595318	0.000575374
PRKAG2	51422	-8.61736	Dexamethasone	drug:3169	GSE34313	DB01234	6.18165e-05	0.000603623	0.595048	0.000245459
SIRT7	51547	-1.76205	Sapphyrinpci-2050(2.5&icirc;&frac14;m)	drug:3102	GSE6400		7.26823e-06	0.000233266	0.594646	0.00049505
SIRT7	51547	-1.76205	Dasatinib	drug:3306	GSE59357	DB01254	2.45762e-07	1.85163e-06	0.594146	0.000127162
JAK2	3717	-13.1045	Imatinib	drug:2515	GSE1922	DB00619	2.21816e-07	6.5572e-06	0.59399	0.000415628
GADD45B	4616	-24.5969	Quercetin	drug:3416	GSE7259		0.0083682	0.0446202	0.593816	0.000630915
CDK3	1018	-14.6729	Adenosinetriphosphate	drug:3220	GSE30903		0.00012156	0.00129013	0.593212	0.000276243
OGT	8473	-22.0604	Ribavirin	drug:2481	GSE23031	DB00811	1.65533e-06	2.58204e-05	0.592835	0.000189934
CBX7	23492	-41.5031	Imatinib	drug:2764	GSE24493	DB00619	7.74317e-09	1.01138e-06	0.5926	0.000153988
OGT	8473	-22.0604	Imatinib	drug:2527	GSE19567	DB00619	0.000110639	0.000484064	0.592519	0.000199641
UTY	7404	-24.1128	Adenosinetriphosphate	drug:3220	GSE30903		0.000289627	0.00232689	0.591273	0.000276243
GADD45A	1647	-5.33705	1,25dihydroxyvitamind	drug:2493	GSE15947		6.42304e-08	6.13543e-06	0.591066	0.000888099
ACTL6B	51412	-2.80162	Mk-886	drug:3192	GSE3202		6.30776e-05	0.000653102	0.591057	0.000208117
HMGN5	79366	-7.38902	Plx4032	drug:2558	GSE50649	DB05238	0.00632722	0.0229413	0.590878	0.000275938
SNAI2	6591	-4.59438	Imatinib	drug:2526	GSE22433	DB00619	1.67145e-05	0.000197148	0.590656	0.000295247
USP15	9958	-6.45315	Sulforaphane	drug:3445	GSE28813		0.00111822	0.0059425	0.590556	0.000211238
JAK2	3717	-13.1045	Imatinib	drug:2517	GSE1922	DB00619	2.10933e-06	2.05855e-05	0.590092	0.000214179
ZNF711	7552	-9.23246	Estradiol	drug:3063	GSE4668	DB00783	0.000450887	0.00798319	0.590066	0.00111359
GADD45B	4616	-24.5969	Cediranib	drug:2642	GSE32569		1.09781e-05	2.36758e-05	0.589765	0.000106769
HDAC6	10013	-14.3727	Androstanolone	drug:3411	GSE7868		1.00078e-05	0.000178257	0.589534	0.000204708
NPAS2	4862	-10.417	Doxorubicin	drug:2533	GSE24460	DB00997	0.00913099	0.0358218	0.587689	0.000530786
GADD45B	4616	-24.5969	Estradiol	drug:2487	GSE46924	DB00783	2.75955e-05	0.00136012	0.587484	0.000477099
PRKAG2	51422	-8.61736	Tretinoin	drug:3233	GSE23702	DB00755	2.85303e-07	1.43097e-06	0.586667	0.000103488
HCFC2	29915	-13.6355	Neocarzinostatin	drug:3113	GSE1676		5.52763e-05	0.000583684	0.586522	0.000589971
PHC1	1911	-15.9063	Mk-886	drug:3192	GSE3202		1.23433e-06	7.35902e-05	0.586266	0.000208117
MTA1	9112	-5.6662	Lapatinib	drug:3252	GSE38376	DB01259	5.87096e-05	0.00161908	0.586019	0.000835422
UBE2B	7320	-1.73513	Bisphenola	drug:2663	GSE17624		1.48778e-06	1.93865e-05	0.585927	0.000197433
SAP25	100316904	-16.1248	Nitricoxide	drug:3181	GSE13887	DB00435	0.00041644	0.00134825	0.585486	0.000135943
SETMAR	6419	-6.19332	Plx4032	drug:2558	GSE50649	DB05238	0.000183216	0.0013715	0.585269	0.000275938
USP15	9958	-6.45315	Imatinib	drug:2513	GSE1922	DB00619	3.66426e-07	4.69636e-06	0.585055	0.000324886
ASXL1	171023	-5.72536	Vemurafenib	drug:2561	GSE37441	DB08881	0.000119518	0.00210494	0.585053	0.000574053
SIRT4	23409	-10.029	Ribavirin	drug:2481	GSE23031	DB00811	2.08399e-05	0.000168435	0.583715	0.000189934
ZNF541	84215	-7.29746	Tretinoin	drug:3232	GSE23702	DB00755	0.00126879	0.00525925	0.583333	0.000219058
PARP3	10039	-6.79232	Cisplatin	drug:3159	GSE47856	DB00515	6.34459e-05	0.00216779	0.582543	0.000383289
SS18L1	26039	-4.87919	Cytarabine	drug:3424	GSE6930	DB00987	7.02505e-05	0.000383547	0.582056	0.00034118
EZH1	2145	-28.8374	Vemurafenib	drug:2495	GSE42872		1.7542e-06	1.69746e-05	0.581197	0.000178063
MBD6	114785	-5.55896	4-hydroxynonenal	drug:3080	GSE2397		1.77947e-05	0.000310552	0.581073	0.000217014
HDAC11	79885	-5.61807	Sulforaphane	drug:3445	GSE28813		0.00105258	0.00567723	0.58074	0.000211238
HDAC7	51564	-9.79023	Curcumin	drug:3259	GSE10896		0.000546546	0.00317942	0.580077	0.000198334
ATXN7	6314	-9.55625	Diclofenac	drug:3053	GSE54255	DB00586	1.27916e-05	6.62405e-05	0.579667	0.000156519
SIN3B	23309	-20.0323	Estradiol	drug:3062	GSE4668	DB00783	0.000845012	0.023859	0.579466	0.00210084
EYA4	2070	-9.94334	Curcumin	drug:3258	GSE10896		0.000912261	0.00663541	0.579098	0.000286779
HDAC4	9759	-12.8412	Isotretinoin	drug:2772	GSE10432	DB00982	0.000341781	0.00151788	0.578494	0.000434028
GADD45A	1647	-5.33705	Cisplatin	drug:3148	GSE47856	DB00515	1.48986e-05	0.00145068	0.576977	0.000284576
NPM2	10361	-7.76805	Tretinoin	drug:3232	GSE23702	DB00755	0.000783259	0.00369001	0.576667	0.000219058
HDAC4	9759	-12.8412	Bexarotene	drug:2681	GSE12791	DB00307	0.00268078	0.0116859	0.576502	0.000446628
TLE4	7091	-13.8627	Cytarabine	drug:3422	GSE6930	DB00987	0.00208964	0.00941681	0.575947	0.000345423
PRDM2	7799	-15.7238	Cisplatin	drug:3148	GSE47856	DB00515	0.000420549	0.00527543	0.5743	0.000284576
RPS6KA5	9252	-6.01322	Aplidin	drug:2598	GSE5681		8.21943e-07	1.53624e-05	0.574008	0.000218818
HDAC4	9759	-12.8412	Mk-886	drug:3192	GSE3202		5.04115e-06	0.000150523	0.573767	0.000208117
GLYATL1	92292	-4.82608	Dexamethasone	drug:3169	GSE34313	DB01234	0.00367976	0.0144947	0.573486	0.000245459
UTY	7404	-24.1128	Tretinoin	drug:3232	GSE23702	DB00755	0.00267356	0.00921818	0.573333	0.000219058
CXXC1	30827	-15.7792	Cisplatin	drug:3152	GSE47856	DB00515	4.73123e-05	0.000419718	0.572697	0.000201979
PARP3	10039	-6.79232	Cisplatin	drug:3143	GSE47856	DB00515	6.86125e-05	0.00157739	0.57268	0.000491642
PRKCA	5578	-12.3078	Chlorpyrifos	drug:3571	GSE5023		0.00456471	0.01366	0.572432	0.00026738
PHC1	1911	-15.9063	Argyrina	drug:3054	GSE8565		0.000117431	0.00127546	0.57085	0.000254712
DOT1L	84444	-7.49945	Nitricoxide	drug:3181	GSE13887	DB00435	9.69307e-09	3.38052e-07	0.57015	0.000135943
MBD6	114785	-5.55896	Tretinoin	drug:3232	GSE23702	DB00755	0.00155285	0.00611984	0.57	0.000219058
ARNTL	406	-21.3534	Tretinoin	drug:3232	GSE23702	DB00755	0.00274537	0.00940175	0.57	0.000219058
SATB1	6304	-13.8871	Bpde	drug:3379	GSE19510		0.000291175	0.00102393	0.569655	0.000163613
KANSL1	284058	-3.1636	Vemurafenib	drug:2561	GSE37441	DB08881	0.00130669	0.0122912	0.569082	0.000574053
EZH1	2145	-28.8374	Naturalalphainterferon	drug:2474	GSE5542	DB05258	0.0100722	0.0201964	0.568988	0.000296296
GLYATL1	92292	-4.82608	Adenosinetriphosphate	drug:3219	GSE30903		0.000524176	0.00368117	0.56877	0.000242483
CBX6	23466	-9.49957	Nilotinib	drug:2528	GSE19567	DB04868	0.00770333	0.0246555	0.568585	0.000255102
JAK2	3717	-13.1045	Vemurafenib	drug:2564	GSE37441	DB08881	1.71846e-05	0.000125972	0.568547	0.000288517
GADD45A	1647	-5.33705	Doxorubicin	drug:3265	GSE6930	DB00997	0.000322626	0.00114165	0.567716	0.00044603
ZNF516	9658	-11.4165	Resveratrol	drug:3500	GSE25412	DB02709	4.65912e-05	0.000356823	0.56704	0.000296121
RAG2	5897	-3.10588	Tretinoin	drug:3233	GSE23702	DB00755	1.19335e-05	3.09977e-05	0.566667	0.000103488
GADD45A	1647	-5.33705	Lapatinib	drug:2584	GSE38376	DB01259	2.97712e-05	0.000596573	0.566147	0.000582411
GADD45A	1647	-5.33705	Bexarotene	drug:2680	GSE6914	DB00307	5.79635e-08	1.22518e-06	0.565728	0.000163639
PRKCA	5578	-12.3078	Plx4720	drug:2506	GSE50791		0.00042848	0.00657723	0.565589	0.000672043
HR	55806	-8.01736	Dexamethasone	drug:3169	GSE34313	DB01234	0.00462475	0.0173289	0.565205	0.000245459
BAZ2B	29994	-8.46049	Pd173074	drug:2578	GSE52452		9.01409e-07	3.17699e-05	0.564957	0.000280978
USP49	25862	-6.57473	Cisplatin	drug:3152	GSE47856	DB00515	0.000109408	0.000747528	0.564947	0.000201979
GADD45B	4616	-24.5969	Lipopolysaccharide	drug:2475	GSE40885		0.0014808	0.0190396	0.56434	0.00077821
SETD1B	23067	-5.57377	Nilotinib	drug:2528	GSE19567	DB04868	0.00191918	0.00963401	0.563764	0.000255102
SIN3B	23309	-20.0323	Bisphenola	drug:2663	GSE17624		4.95047e-07	8.8982e-06	0.563358	0.000197433
SMARCA1	6594	-6.33955	Cytarabine	drug:3422	GSE6930	DB00987	5.6062e-05	0.00069123	0.563142	0.000345423
PRKAA2	5563	-11.9028	Mk-886	drug:3192	GSE3202		0.0191938	0.04527	0.563072	0.000208117
GADD45B	4616	-24.5969	Triiodothyronine-[13c6]hydrochloride(t3thyronine)	drug:3042	GSE29159		0.0026234	0.00951366	0.562919	0.000262055
TLE4	7091	-13.8627	Naturalalphainterferon	drug:2473	GSE5542	DB05258	0.000121423	0.000546301	0.562905	0.000361795
SS18L1	26039	-4.87919	Lysophosphatidicacid	drug:3223	GSE26309		0.00516711	0.0310942	0.562511	0.000968054
PRKCA	5578	-12.3078	Harman	drug:3482	GSE5080		0.0228014	0.0479669	0.562072	0.000261986
MBD6	114785	-5.55896	Bisphenola	drug:2663	GSE17624		1.29447e-07	3.69645e-06	0.561668	0.000197433
SFMBT2	57713	-7.39335	Cisplatin	drug:3153	GSE47856	DB00515	3.76619e-05	0.000320356	0.561483	0.000184366
BAZ2B	29994	-8.46049	Imatinib	drug:2764	GSE24493	DB00619	1.46588e-07	4.38302e-06	0.561456	0.000153988
JAK2	3717	-13.1045	Lysophosphatidicacid	drug:3224	GSE26309		8.57518e-05	0.00160943	0.560695	0.0008726
EZH1	2145	-28.8374	Calcitriol	drug:3126	GSE52819		5.99036e-05	0.000819194	0.559887	0.000354988
CXXC1	30827	-15.7792	Imatinib	drug:2527	GSE19567	DB00619	5.32595e-06	4.58747e-05	0.559452	0.000199641
HSPA1A	3303	-3.76433	3,3',4,4'-tetrachlorobiphenyl	drug:3273	GSE6878		0.00364195	0.0278901	0.558591	0.000501253
JAK2	3717	-13.1045	Dasatinib	drug:3306	GSE59357	DB01254	5.70605e-08	5.49593e-07	0.558352	0.000127162
OGT	8473	-22.0604	4-hydroxytamoxifen	drug:3240	GSE26298		0.00484852	0.0153655	0.557808	0.000170561
EZH1	2145	-28.8374	Sulforaphane	drug:3445	GSE28813		0.00120401	0.00626885	0.557799	0.000211238
NFYB	4801	-5.24676	Chromium	drug:3534	GSE6907		0.00132007	0.0039289	0.557406	0.000473261
KAT2B	8850	-17.0185	Dexamethasone	drug:3169	GSE34313	DB01234	5.44287e-05	0.000547091	0.557381	0.000245459
HDAC7	51564	-9.79023	Sulforaphane	drug:3445	GSE28813		0.0017132	0.00819032	0.557253	0.000211238
HR	55806	-8.01736	Fgfr-specificpd173074inhibitor	drug:3244	GSE52452		6.76317e-06	0.000133114	0.556763	0.000261917
BAZ2B	29994	-8.46049	Tretinoin	drug:3233	GSE23702	DB00755	0.00011661	0.000224092	0.556667	0.000103488
HDAC7	51564	-9.79023	Etanercept	drug:2610	GSE11903	DB00005	0.006086	0.0231076	0.556223	0.000417711
MLLT6	4302	-17.5838	Cadmium	drug:3402	GSE9951		0.00201223	0.00302676	0.556186	9.93246e-05
PRDM8	56978	-22.8478	Imatinib	drug:2527	GSE19567	DB00619	0.000595772	0.0018929	0.555197	0.000199641
JADE1	79960	-11.8765	Plx4032	drug:2568	GSE24862	DB05238	0.000816384	0.0312556	0.555	0.00198413
MYSM1	114803	-16.159	Cisplatin	drug:3158	GSE47856	DB00515	0.0017145	0.031835	0.554743	0.00088574
ZBTB4	57659	-12.79	Cisplatin	drug:3143	GSE47856	DB00515	0.000559416	0.00645944	0.554029	0.000491642
PRKAG2	51422	-8.61736	4-hydroxytamoxifen	drug:3240	GSE26298		0.000252128	0.00169456	0.553941	0.000170561
HSPA1A	3303	-3.76433	Plx4720	drug:2507	GSE50791		0.000126926	0.00404677	0.553841	0.00125313
CHD5	26038	-17.224	Bexarotene	drug:2680	GSE6914	DB00307	0.00410946	0.00755248	0.553595	0.000163639
GADD45A	1647	-5.33705	Metformin	drug:2483	GSE33612	DB00331	3.90436e-05	0.000477218	0.55317	0.000270709
NPAS2	4862	-10.417	Heregulin	drug:3215	GSE22288		0.00100268	0.0237045	0.55314	0.00197239
ZBTB4	57659	-12.79	Lapatinib	drug:3252	GSE38376	DB01259	1.88102e-05	0.000687409	0.552778	0.000835422
PRKCB	5579	-18.2302	Isotretinoin	drug:2772	GSE10432	DB00982	0.000165059	0.000885169	0.552397	0.000434028
OGT	8473	-22.0604	Thapsigargin	drug:3236	GSE19519		1.74656e-10	7.40286e-09	0.551337	0.000452694
MECOM	2122	-1.35623	Pd173074	drug:2578	GSE52452		8.41678e-07	3.04946e-05	0.5509	0.000280978
GADD45G	10912	-22.7575	Gamma-tocotrienol	drug:3242	GSE21946		9.48051e-06	0.00136159	0.550861	0.000814332
SMARCA1	6594	-6.33955	Vemurafenib	drug:2564	GSE37441	DB08881	1.36648e-05	0.000103246	0.550575	0.000288517
BAZ2B	29994	-8.46049	Harman	drug:3482	GSE5080		0.00386205	0.0114572	0.550368	0.000261986
GADD45B	4616	-24.5969	Sapphyrinpci-2050(1.25&icirc;&frac14;m)	drug:3101	GSE6400		2.3618e-06	3.58052e-05	0.550032	0.000205212
GADD45G	10912	-22.7575	Lipopolysaccharide	drug:3484	GSE5504		0.000478523	0.0150151	0.55	0.000538793
UHRF2	115426	-7.32425	Plx4032	drug:2567	GSE24862	DB05238	0.00119205	0.0387827	0.55	0.00393701
ARNTL	406	-21.3534	Heregulin	drug:3215	GSE22288		0.000241817	0.00879269	0.549897	0.00197239
MBD6	114785	-5.55896	Vemurafenib	drug:2564	GSE37441	DB08881	5.97198e-05	0.00036968	0.54968	0.000288517
SIN3B	23309	-20.0323	Etanercept	drug:2597	GSE36177	DB00005	0.0016371	0.0164067	0.549633	0.00059952
HCFC2	29915	-13.6355	Doxorubicin	drug:3260	GSE6930	DB00997	0.00185666	0.0171649	0.548772	0.000854701
CDK3	1018	-14.6729	Mln4924	drug:2647	GSE30531		0.00609746	0.0357565	0.548557	0.000519211
SNAI2	6591	-4.59438	Fgfr-specificpd173074inhibitor	drug:3244	GSE52452		2.47578e-05	0.000310476	0.547933	0.000261917
HDAC6	10013	-14.3727	Dexamethasone	drug:3169	GSE34313	DB01234	0.000403288	0.00251942	0.547777	0.000245459
TNP2	7142	-4.35951	Bisphenola	drug:2661	GSE17624		0.000491499	0.00183223	0.547085	0.000203915
KAT2A	2648	-14.6444	Vemurafenib	drug:2561	GSE37441	DB08881	0.000512757	0.00613707	0.54666	0.000574053
APOBEC2	10930	-10.2374	Imatinib	drug:2517	GSE1922	DB00619	1.52279e-05	9.41167e-05	0.54632	0.000214179
PRKCB	5579	-18.2302	Hypochlorousacid	drug:3198	GSE11630		1.79607e-05	0.000136068	0.546303	0.000296824
SRCAP	10847	-1.3979	Bexarotene	drug:2680	GSE6914	DB00307	0.0128661	0.0206176	0.546261	0.000163639
HSPA1A	3303	-3.76433	Pertuzumab	drug:3124	GSE31432	DB06366	4.61068e-05	0.0141482	0.546225	0.00900901
ARNTL	406	-21.3534	Lysophosphatidicacid	drug:3223	GSE26309		0.0034526	0.0239975	0.546177	0.000968054
ATXN7	6314	-9.55625	Interferongamma-1b	drug:2477	GSE5542	DB00033	0.00129528	0.0338185	0.545959	0.00260417
PRKAG2	51422	-8.61736	Cytarabine	drug:3422	GSE6930	DB00987	0.000826559	0.00470012	0.545939	0.000345423
PRDM6	93166	-13.0964	Nitricoxide	drug:3181	GSE13887	DB00435	3.08087e-07	3.98501e-06	0.545412	0.000135943
GADD45B	4616	-24.5969	Lipopolysaccharide	drug:3486	GSE5504		0.00141969	0.0154164	0.545	0.000298954
SNAI2	6591	-4.59438	Plx4032	drug:2567	GSE24862	DB05238	0.00107478	0.0374034	0.545	0.00393701
NFYB	4801	-5.24676	Mln4924	drug:2647	GSE30531		0.00211573	0.0179099	0.544373	0.000519211
MBD6	114785	-5.55896	Tretinoin	drug:3231	GSE23702	DB00755	0.000108108	0.000436766	0.543333	0.000138543
KDM5D	8284	-48.2434	4-hydroxynonenal	drug:3080	GSE2397		5.08223e-05	0.000594985	0.543054	0.000217014
DOT1L	84444	-7.49945	Lipopolysaccharide	drug:3484	GSE5504		0.000103839	0.0086551	0.541667	0.000538793
SIN3B	23309	-20.0323	Doxorubicin	drug:3264	GSE6930	DB00997	0.0110376	0.0450843	0.541364	0.000575374
USP15	9958	-6.45315	Imatinib	drug:2516	GSE1922	DB00619	1.05699e-06	1.73749e-05	0.541048	0.000288434
SETMAR	6419	-6.19332	Dexamethasone	drug:3169	GSE34313	DB01234	6.98561e-05	0.000664372	0.540577	0.000245459
DOT1L	84444	-7.49945	Azacitidine	drug:2534	GSE29077	DB00928	0.00176884	0.0293498	0.540512	0.00125156
HCFC2	29915	-13.6355	Plx4032	drug:2557	GSE50649	DB05238	0.000257005	0.0018412	0.540476	0.000316156
USP15	9958	-6.45315	Bisphenola	drug:2663	GSE17624		1.09484e-05	8.26123e-05	0.539288	0.000197433
KAT2B	8850	-17.0185	Naturalalphainterferon	drug:2473	GSE5542	DB05258	7.68602e-05	0.000372637	0.539181	0.000361795
MLLT6	4302	-17.5838	Mk-886	drug:3192	GSE3202		0.00953159	0.025948	0.539092	0.000208117
NPM2	10361	-7.76805	Cetuximab	drug:3135	GSE61495	DB00002	0.000131876	0.0389859	0.539005	0.00512821
HDAC10	83933	-12.0433	Actinomycind	drug:3098	GSE6400		1.45236e-06	1.86961e-05	0.538831	0.000113353
KAT2A	2648	-14.6444	Etanercept	drug:2597	GSE36177	DB00005	0.000301419	0.00479986	0.537181	0.00059952
KAT2A	2648	-14.6444	Metformin	drug:2483	GSE33612	DB00331	0.000110436	0.000999397	0.537113	0.000270709
HDAC11	79885	-5.61807	Nitricoxide	drug:3181	GSE13887	DB00435	4.09172e-09	1.94564e-07	0.536901	0.000135943
RAG2	5897	-3.10588	Tretinoin	drug:3231	GSE23702	DB00755	1.40104e-05	9.50277e-05	0.536667	0.000138543
GADD45A	1647	-5.33705	Tretinoin	drug:3141	GSE54464	DB00755	7.05573e-05	0.0356125	0.535992	0.00970874
UHRF2	115426	-7.32425	R1881	drug:3049	GSE22606		0.00492023	0.0253322	0.535842	0.000425713
ZBTB4	57659	-12.79	Cetuximab	drug:3135	GSE61495	DB00002	8.19537e-05	0.0358892	0.535567	0.00512821
SETD6	79918	-10.1949	Doxorubicin	drug:3263	GSE6930	DB00997	1.07614e-08	2.7783e-08	0.535279	0.000169205
EYA4	2070	-9.94334	Cisplatin	drug:3149	GSE47856	DB00515	0.00101226	0.0207276	0.535277	0.000668003
PRDM2	7799	-15.7238	Arachidonicacid	drug:3171	GSE3737	DB04557	0.0202988	0.0349861	0.535196	0.000132908
CHD3	1107	-10.3854	Plx4032	drug:2558	GSE50649	DB05238	0.000142155	0.00112508	0.534642	0.000275938
SIRT4	23409	-10.029	Vemurafenib	drug:2508	GSE63790	DB08881	6.5165e-08	3.08526e-06	0.534584	0.000314367
HMGN5	79366	-7.38902	Doxorubicin	drug:3260	GSE6930	DB00997	0.0013172	0.0139209	0.533629	0.000854701
GADD45B	4616	-24.5969	Vemurafenib	drug:2563	GSE37441	DB08881	0.000478668	0.0106626	0.533577	0.00134048
SMARCD3	6604	-26.1843	Imatinib	drug:2527	GSE19567	DB00619	3.29143e-06	3.20897e-05	0.533559	0.000199641
ARNTL	406	-21.3534	Doxorubicin	drug:3180	GSE58074	DB00997	0.000110226	0.000934413	0.532471	0.00028777
SNAI2	6591	-4.59438	Sulforaphane	drug:3445	GSE28813		0.0108625	0.0358563	0.532054	0.000211238
PRDM8	56978	-22.8478	Doxorubicin	drug:3261	GSE6930	DB00997	0.00937538	0.0393142	0.532022	0.000683995
HSPA1A	3303	-3.76433	Cadmium	drug:3404	GSE9951		0.000574985	0.0365521	0.531992	0.00520833
SIRT4	23409	-10.029	Vemurafenib	drug:2564	GSE37441	DB08881	2.10361e-05	0.000149389	0.531823	0.000288517
SNAI2	6591	-4.59438	Pioglitazone	drug:2796	GSE8157	DB01132	0.000760964	0.00356581	0.531752	0.000474608
USP15	9958	-6.45315	Imatinib	drug:2527	GSE19567	DB00619	0.000186744	0.000743846	0.531718	0.000199641
JAK2	3717	-13.1045	Dexamethasone	drug:2714	GSE34313	DB01234	2.22506e-05	0.000906284	0.531134	0.00125
ZBTB38	253461	-0.787785	Cisplatin	drug:3160	GSE47856	DB00515	0.00167026	0.0426579	0.531117	0.0015625
GADD45B	4616	-24.5969	Harman	drug:3482	GSE5080		2.12096e-05	0.000241622	0.53108	0.000261986
ARNTL	406	-21.3534	Vemurafenib	drug:2561	GSE37441	DB08881	0.000416061	0.0052024	0.530985	0.000574053
GADD45G	10912	-22.7575	2,3-dimethoxy-1,4-naphtoquinone(dmnq)	drug:3681	GSE39843		0.00233046	0.0431704	0.53	0.0015748
ZNF516	9658	-11.4165	Bisphenola	drug:2659	GSE17624		0.002504	0.0210582	0.529751	0.000618812
SAP25	100316904	-16.1248	Imatinib	drug:2527	GSE19567	DB00619	5.78162e-05	0.000288382	0.529708	0.000199641
MLLT6	4302	-17.5838	Ubiquinol	drug:3449	GSE19627		0.00124065	0.0228848	0.528315	0.000566572
SETD1B	23067	-5.57377	Androstanolone	drug:3411	GSE7868		0.00386791	0.0118273	0.527831	0.000204708
ZNF532	55205	-0.657986	R1881	drug:3049	GSE22606		0.00531532	0.0268981	0.527605	0.000425713
SMARCD3	6604	-26.1843	Bexarotene	drug:2681	GSE12791	DB00307	0.00230141	0.0104218	0.526857	0.000446628
HSPA1A	3303	-3.76433	Bpde	drug:3378	GSE19510		0.00256642	0.020915	0.526836	0.00052521
GADD45A	1647	-5.33705	Pertuzumab	drug:3124	GSE31432	DB06366	5.04422e-05	0.0145545	0.52667	0.00900901
GADD45A	1647	-5.33705	Lapatinib	drug:2586	GSE38376	DB01259	5.31711e-05	0.00134896	0.526441	0.000816993
UHRF2	115426	-7.32425	Androstanolone	drug:3411	GSE7868		0.00359211	0.0111706	0.526433	0.000204708
KAT2B	8850	-17.0185	R1881	drug:3049	GSE22606		0.00107374	0.00814761	0.525513	0.000425713
PRDM5	11107	-17.7897	Imatinib	drug:2527	GSE19567	DB00619	0.0224775	0.0400858	0.52457	0.000199641
NFYB	4801	-5.24676	Cycloheximide	drug:3059	GSE8597		0.000185514	0.000786969	0.524443	0.000210571
GADD45B	4616	-24.5969	Doxorubicin	drug:3260	GSE6930	DB00997	0.000995233	0.0116335	0.523794	0.000854701
PRDM2	7799	-15.7238	Aplidin	drug:2598	GSE5681		0.000679147	0.00202062	0.523391	0.000218818
SS18L1	26039	-4.87919	Vemurafenib	drug:2563	GSE37441	DB08881	9.8791e-06	0.000507701	0.523287	0.00134048
SETMAR	6419	-6.19332	Antimony	drug:3532	GSE6907		3.06502e-05	6.72853e-05	0.522425	0.000234742
HMGN5	79366	-7.38902	Vanadiumpentoxide	drug:3557	GSE5339		0.000105226	0.000968885	0.522384	0.000358166
KANSL1	284058	-3.1636	Sulforaphane	drug:3445	GSE28813		0.00159615	0.00776597	0.52098	0.000211238
USP15	9958	-6.45315	Interferongamma-1b	drug:2477	GSE5542	DB00033	0.000414573	0.0165504	0.520774	0.00260417
TLE4	7091	-13.8627	4-hydroxynonenal	drug:3078	GSE2397		0.0155465	0.0464658	0.520677	0.000260485
JADE1	79960	-11.8765	Puromycin,ec50,1d	drug:3268	GSE6930		2.3836e-06	1.57585e-05	0.520305	0.000454133
HSPA1A	3303	-3.76433	Interferonbeta-1b	drug:3343	GSE26104	DB00068	6.39451e-08	2.15085e-06	0.52	0.000169693
ZNF541	84215	-7.29746	Tretinoin	drug:2828	GSE23702	DB00755	1.16736e-05	3.26917e-05	0.52	0.000108307
RAG2	5897	-3.10588	Tretinoin	drug:3232	GSE23702	DB00755	6.99934e-05	0.00070073	0.52	0.000219058
KAT2A	2648	-14.6444	Bexarotene	drug:2681	GSE12791	DB00307	0.0072849	0.025206	0.519636	0.000446628
HDAC10	83933	-12.0433	Vemurafenib	drug:2495	GSE42872		1.8875e-05	0.000106977	0.519607	0.000178063
UTY	7404	-24.1128	Aplidin	drug:2598	GSE5681		1.11103e-06	1.83001e-05	0.519451	0.000218818
CHD3	1107	-10.3854	Plx4032	drug:2557	GSE50649	DB05238	0.00017615	0.00136155	0.519072	0.000316156
PRKAA2	5563	-11.9028	Resveratrol	drug:3500	GSE25412	DB02709	0.000704516	0.00340238	0.51876	0.000296121
SMARCD3	6604	-26.1843	Doxorubicin	drug:3180	GSE58074	DB00997	8.64049e-05	0.00079999	0.51817	0.00028777
MTA1	9112	-5.6662	1,2,4-benzenetriol	drug:3535	GSE7664		0.00159306	0.0473013	0.517934	0.00442478
PARP3	10039	-6.79232	Vanadiumpentoxide	drug:3558	GSE5339		8.65415e-06	5.17643e-05	0.517751	0.000152393
KAT6B	23522	-2.79397	Cycloheximide	drug:3059	GSE8597		2.57654e-06	2.12868e-05	0.517697	0.000210571
HDAC11	79885	-5.61807	Tretinoin	drug:3231	GSE23702	DB00755	0.000702397	0.00191241	0.516667	0.000138543
SIN3B	23309	-20.0323	Y15	drug:2553	GSE43452		0.00475797	0.0368907	0.515863	0.000668896
CHD3	1107	-10.3854	Cyfluthrin	drug:3572	GSE5023		0.000369696	0.00225452	0.515705	0.000235294
CHD5	26038	-17.224	4-hydroxynonenal	drug:3082	GSE2397		0.000171229	0.00152748	0.51537	0.000168124
PRKCA	5578	-12.3078	Plx4720	drug:2505	GSE50791		0.000403225	0.00635455	0.515326	0.000738007
GADD45A	1647	-5.33705	Doxorubicin	drug:3261	GSE6930	DB00997	0.00390266	0.0213527	0.515325	0.000683995
UTY	7404	-24.1128	Puromycin,ec50,3d	drug:3269	GSE6930		0.000444789	0.00746739	0.515012	0.0015748
MLLT6	4302	-17.5838	Lipopolysaccharide	drug:2475	GSE40885		0.00087311	0.0132272	0.51466	0.00077821
CXXC1	30827	-15.7792	Alfacalcidol	drug:3363	GSE15947	DB01436	0.00100744	0.0159682	0.514445	0.000712251
KAT2A	2648	-14.6444	Dmnq(2,3-dimethoxy-1,4-naphthoquinone)	drug:3527	GSE6907		0.00178935	0.00446318	0.514286	0.000354988
ARNTL	406	-21.3534	Lysophosphatidicacid	drug:3224	GSE26309		0.000825272	0.00747383	0.513102	0.0008726
ATN1	1822	-9.07731	4-hydroxytamoxifen	drug:3240	GSE26298		0.00478454	0.0152164	0.512863	0.000170561
SETD5	55209	-6.11435	Nitricoxide	drug:3181	GSE13887	DB00435	0.0069865	0.0149925	0.511738	0.000135943
JADE1	79960	-11.8765	Dexamethasone	drug:2714	GSE34313	DB01234	0.00126335	0.0207299	0.511571	0.00125
SMARCA1	6594	-6.33955	Doxorubicin	drug:3260	GSE6930	DB00997	7.94272e-05	0.00252743	0.511389	0.000854701
PRMT8	56341	-7.74767	Bisphenola	drug:2661	GSE17624		0.000259845	0.00106848	0.511178	0.000203915
JAK2	3717	-13.1045	Estradiol	drug:2733	GSE26834	DB00783	1.86982e-05	0.000452118	0.511097	0.000404694
HCFC2	29915	-13.6355	Lysophosphatidicacid	drug:3224	GSE26309		0.000309901	0.0038412	0.510977	0.0008726
PARP3	10039	-6.79232	Cisplatin	drug:3158	GSE47856	DB00515	0.00119901	0.0258061	0.510663	0.00088574
SS18L1	26039	-4.87919	Cytarabine	drug:3423	GSE6930	DB00987	0.00627389	0.0339256	0.510083	0.000694927
KANSL1	284058	-3.1636	Metformin	drug:2483	GSE33612	DB00331	1.16937e-05	0.000212215	0.51007	0.000270709
SMARCA1	6594	-6.33955	Tretinoin	drug:3231	GSE23702	DB00755	0.000142698	0.000539292	0.51	0.000138543
ZNF532	55205	-0.657986	Tretinoin	drug:3231	GSE23702	DB00755	0.000157074	0.000581258	0.51	0.000138543
HR	55806	-8.01736	Tretinoin	drug:3232	GSE23702	DB00755	0.00271452	0.00932931	0.51	0.000219058
ZNF711	7552	-9.23246	Imatinib	drug:2764	GSE24493	DB00619	9.86593e-06	7.32917e-05	0.509367	0.000153988
SMARCA1	6594	-6.33955	Cisplatin	drug:3148	GSE47856	DB00515	6.4944e-05	0.002527	0.50912	0.000284576
PRDM8	56978	-22.8478	Vanadiumpentoxide	drug:3558	GSE5339		0.000541778	0.00120676	0.509039	0.000152393
GADD45B	4616	-24.5969	Lysophosphatidicacid	drug:3223	GSE26309		0.000908017	0.00972007	0.508918	0.000968054
SIRT4	23409	-10.029	Plx4032	drug:2558	GSE50649	DB05238	0.000835663	0.00446351	0.508676	0.000275938
ZBTB16	7704	-56.4347	Alfacalcidol	drug:3364	GSE15947	DB01436	0.000110105	0.00218645	0.508377	0.000596303
RPS6KA5	9252	-6.01322	Interferongamma-1b	drug:2476	GSE5542	DB00033	1.5325e-06	1.48974e-05	0.50827	0.000313972
GADD45A	1647	-5.33705	Plx4720	drug:2506	GSE50791		0.000315472	0.00525584	0.50804	0.000672043
GADD45A	1647	-5.33705	Isotretinoin	drug:2772	GSE10432	DB00982	0.0131128	0.0277285	0.507986	0.000434028
SMARCA1	6594	-6.33955	Plx4032	drug:2558	GSE50649	DB05238	0.000461068	0.00277411	0.50797	0.000275938
PRDM11	56981	-10.3866	4-hydroxynonenal	drug:3080	GSE2397		0.0043734	0.0142403	0.506648	0.000217014
NPAS2	4862	-10.417	Dexamethasone	drug:3169	GSE34313	DB01234	0.0129398	0.0395637	0.506514	0.000245459
NFYB	4801	-5.24676	Bexarotene	drug:2681	GSE12791	DB00307	0.000631239	0.00383856	0.506394	0.000446628
TNP1	7141	-15.3523	4-hydroxynonenal	drug:3082	GSE2397		0.0207332	0.0431162	0.505868	0.000168124
ZBTB16	7704	-56.4347	Imatinib	drug:2764	GSE24493	DB00619	3.69644e-05	0.000195825	0.505727	0.000153988
DNMT3L	29947	-0.273117	Doxorubicin	drug:2720	GSE12972	DB00997	1.16892e-18	2.78709e-18	0.505192	0.000202799
MTA1	9112	-5.6662	Etanercept	drug:2597	GSE36177	DB00005	0.000821883	0.009918	0.504915	0.00059952
PRDM5	11107	-17.7897	Cisplatin	drug:3148	GSE47856	DB00515	0.00039528	0.00512523	0.504753	0.000284576
PRDM8	56978	-22.8478	Cytarabine	drug:3375	GSE6930	DB00987	0.0328468	0.0467686	0.504739	0.000381971
USP49	25862	-6.57473	Carboplatin	drug:3174	GSE49577	DB00958	0.00126358	0.0226393	0.50463	0.000978474
OGT	8473	-22.0604	Argyrina	drug:3054	GSE8565		0.00150003	0.00736806	0.50452	0.000254712
APOBEC2	10930	-10.2374	4-hydroxynonenal	drug:3081	GSE2397		2.81016e-05	0.000548515	0.504104	0.000279955
HCFC2	29915	-13.6355	Lysophosphatidicacid	drug:3223	GSE26309		0.000691689	0.00797495	0.503673	0.000968054
PARP3	10039	-6.79232	Imatinib	drug:2527	GSE19567	DB00619	0.0242705	0.0428554	0.503599	0.000199641
KANSL1	284058	-3.1636	Y15	drug:2553	GSE43452		0.00110642	0.0134053	0.503547	0.000668896
SIRT4	23409	-10.029	Puromycin,ec50,1d	drug:3268	GSE6930		4.86289e-08	8.15943e-07	0.503369	0.000454133
RPS6KA5	9252	-6.01322	Pd173074	drug:2578	GSE52452		0.000359109	0.00229868	0.503173	0.000280978
KAT2B	8850	-17.0185	Quercetin	drug:3182	GSE13899		0.00038198	0.0170509	0.502723	0.00113766
SNAI2	6591	-4.59438	Cisplatin	drug:3152	GSE47856	DB00515	0.0102369	0.0270458	0.502393	0.000201979
CBX7	23492	-41.5031	Plx4032	drug:2558	GSE50649	DB05238	0.00348706	0.0141205	0.5022	0.000275938
CXXC1	30827	-15.7792	Sulforaphane	drug:3445	GSE28813		0.00100853	0.00548913	0.501828	0.000211238
BAZ2B	29994	-8.46049	Lapatinib	drug:2584	GSE38376	DB01259	0.000737747	0.00709187	0.501795	0.000582411
PRDM8	56978	-22.8478	Actinomycind	drug:3098	GSE6400		8.74405e-06	7.18016e-05	0.501742	0.000113353
PRKCA	5578	-12.3078	Lysophosphatidicacid	drug:3225	GSE26309		0.000769997	0.00788037	0.501628	0.000879507
BAZ2B	29994	-8.46049	Diclofenac	drug:3057	GSE28185	DB00586	0.00056463	0.017431	0.501503	0.00113379
SNAI2	6591	-4.59438	Letrozole	drug:3097	GSE5462	DB01006	0.00049953	0.0417708	0.500865	0.0263158
APOBEC2	10930	-10.2374	Lysophosphatidicacid	drug:3224	GSE26309		0.00651942	0.0312105	0.500551	0.0008726
ZNF516	9658	-11.4165	Phorbol12-myristate13-acetate(pma)	drug:3246	GSE45417		0.0122046	0.0435852	0.5004	0.000394011
ZBTB38	253461	-0.787785	Thapsigargin	drug:3236	GSE19519		0.000833042	0.00587703	0.500209	0.000452694
KAT6B	23522	-2.79397	Arachidonicacid	drug:3171	GSE3737	DB04557	0.00252928	0.00683755	0.500119	0.000132908
SS18L1	26039	-4.87919	Puromycin,ec50,5d	drug:3270	GSE6930		6.55195e-06	3.34244e-05	0.499849	0.000364431
TLE4	7091	-13.8627	Nitricoxide	drug:3181	GSE13887	DB00435	0.000389146	0.00127305	0.499822	0.000135943
HCFC2	29915	-13.6355	Cytarabine	drug:3422	GSE6930	DB00987	0.00951143	0.0303196	0.499772	0.000345423
RPS6KA5	9252	-6.01322	Promegestone	drug:3694	GSE67561		1.89336e-06	4.62042e-05	0.499596	0.000554324
INO80D	54891	-4.93392	Doxorubicin	drug:3180	GSE58074	DB00997	0.000103249	0.000895442	0.499364	0.00028777
JAK2	3717	-13.1045	Bisphenola	drug:2659	GSE17624		0.00796651	0.0441562	0.498028	0.000618812
L3MBTL4	91133	-16.2961	4-hydroxynonenal	drug:3082	GSE2397		0.0011076	0.00496075	0.497905	0.000168124
GADD45A	1647	-5.33705	Doxorubicin	drug:3263	GSE6930	DB00997	6.44422e-13	7.0367e-12	0.497747	0.000169205
BTAF1	9044	-22.6815	Cycloheximide	drug:3059	GSE8597		5.35433e-06	3.8674e-05	0.497288	0.000210571
CECR2	27443	-7.808	Tretinoin	drug:3231	GSE23702	DB00755	0.00142162	0.00338333	0.496667	0.000138543
EYA4	2070	-9.94334	4-hydroxynonenal	drug:3080	GSE2397		0.000345138	0.00217162	0.495988	0.000217014
MECOM	2122	-1.35623	Cycloheximide	drug:3059	GSE8597		3.67004e-06	2.84076e-05	0.495832	0.000210571
RPS6KA5	9252	-6.01322	Resveratrol	drug:3500	GSE25412	DB02709	0.000949892	0.00434448	0.495667	0.000296121
APOBEC2	10930	-10.2374	Nickel	drug:3531	GSE6907		8.29342e-06	5.64188e-05	0.495441	0.00044287
SIRT7	51547	-1.76205	Y15	drug:2553	GSE43452		0.000577684	0.00880958	0.495431	0.000668896
PARP3	10039	-6.79232	Imatinib	drug:2517	GSE1922	DB00619	0.000386114	0.00123478	0.495421	0.000214179
ACTL6B	51412	-2.80162	Curcumin	drug:3259	GSE10896		0.016258	0.0409018	0.494924	0.000198334
HCFC2	29915	-13.6355	Lysophosphatidicacid	drug:3225	GSE26309		0.000297858	0.00419573	0.494161	0.000879507
HMGN5	79366	-7.38902	Bexarotene	drug:2680	GSE6914	DB00307	6.64787e-06	3.72067e-05	0.494034	0.000163639
EYA4	2070	-9.94334	Metformin	drug:2483	GSE33612	DB00331	0.000380413	0.00245679	0.493747	0.000270709
GABRG1	2565	-5.84255	Bisphenola	drug:2662	GSE17624		6.39492e-12	3.00117e-09	0.493567	0.000190985
HSPA1A	3303	-3.76433	Puromycin,ec50,5d	drug:3270	GSE6930		0.000407178	0.0010933	0.493506	0.000364431
KDM8	79831	-5.55007	4-hydroxynonenal	drug:3078	GSE2397		0.000768052	0.00525204	0.49334	0.000260485
PRKCB	5579	-18.2302	Vanadiumpentoxide	drug:3558	GSE5339		4.75159e-06	3.44037e-05	0.493081	0.000152393
USP49	25862	-6.57473	Imatinib	drug:2526	GSE22433	DB00619	0.000339151	0.00211499	0.49258	0.000295247
PRDM16	63976	-17.0801	Aplidin	drug:2598	GSE5681		5.30632e-07	1.16828e-05	0.492366	0.000218818
SIRT7	51547	-1.76205	R1881	drug:3049	GSE22606		0.000210696	0.00252574	0.492101	0.000425713
HSPA1A	3303	-3.76433	Ubiquinol	drug:3449	GSE19627		0.00209415	0.0288134	0.492046	0.000566572
GADD45B	4616	-24.5969	Cytarabine	drug:3373	GSE6930	DB00987	0.00082136	0.00649715	0.491583	0.000801282
HCFC2	29915	-13.6355	Doxorubicin	drug:3180	GSE58074	DB00997	0.0128205	0.0378505	0.491551	0.00028777
SATB1	6304	-13.8871	Etanercept	drug:2610	GSE11903	DB00005	0.00326385	0.0143273	0.490246	0.000417711
NPM2	10361	-7.76805	Tretinoin	drug:3233	GSE23702	DB00755	6.08226e-06	1.74655e-05	0.49	0.000103488
HDAC11	79885	-5.61807	Interferongamma-1b	drug:2476	GSE5542	DB00033	0.00682284	0.0149489	0.489896	0.000313972
SNAI2	6591	-4.59438	Naturalalphainterferon	drug:2474	GSE5542	DB05258	3.40859e-11	5.49282e-09	0.489535	0.000296296
HMGN5	79366	-7.38902	Pioglitazone	drug:2796	GSE8157	DB01132	0.000174156	0.00109388	0.489456	0.000474608
BAZ2B	29994	-8.46049	Androstanolone	drug:3411	GSE7868		0.000638484	0.00304341	0.489454	0.000204708
PRDM11	56981	-10.3866	4-hydroxynonenal	drug:3081	GSE2397		0.00347611	0.0144368	0.489194	0.000279955
JAK2	3717	-13.1045	Mesalazine	drug:3289	GSE38713	DB00244	0.000463752	0.0162757	0.489189	0.00123305
USP15	9958	-6.45315	Bisphenola	drug:2659	GSE17624		0.0026733	0.0218678	0.489035	0.000618812
USP15	9958	-6.45315	Arachidonicacid	drug:3171	GSE3737	DB04557	0.00653307	0.0138479	0.488892	0.000132908
HCFC2	29915	-13.6355	Nilotinib	drug:2528	GSE19567	DB04868	0.016701	0.0428487	0.48888	0.000255102
ATXN7	6314	-9.55625	Nilotinib	drug:2528	GSE19567	DB04868	0.0190141	0.0472509	0.488711	0.000255102
SIN3B	23309	-20.0323	Etanercept	drug:2610	GSE11903	DB00005	0.00414065	0.0172425	0.48834	0.000417711
BAZ2B	29994	-8.46049	Neocarzinostatin	drug:3113	GSE1676		1.83042e-05	0.000287035	0.48779	0.000589971
PRDM2	7799	-15.7238	Doxorubicin	drug:3180	GSE58074	DB00997	0.000127549	0.00102724	0.48776	0.00028777
ACTL6B	51412	-2.80162	4-hydroxynonenal	drug:3082	GSE2397		0.000391021	0.00251533	0.487733	0.000168124
SETD6	79918	-10.1949	Puromycin,ec50,5d	drug:3270	GSE6930		0.002538	0.00538422	0.48755	0.000364431
NPAS2	4862	-10.417	Cisplatin	drug:3145	GSE47856	DB00515	0.000741416	0.0435317	0.487483	0.00518135
PRKAA2	5563	-11.9028	4-hydroxynonenal	drug:3078	GSE2397		0.013196	0.0412326	0.487211	0.000260485
SETD7	80854	-2.1455	Sulforaphane	drug:3445	GSE28813		0.00171584	0.00819474	0.486846	0.000211238
SIRT7	51547	-1.76205	Puromycin,2xec50,3d	drug:3372	GSE6930		0.00462521	0.0415708	0.486795	0.00161812
NPM2	10361	-7.76805	Tretinoin	drug:2828	GSE23702	DB00755	6.26551e-06	1.9341e-05	0.486667	0.000108307
JAK2	3717	-13.1045	Cisplatin	drug:3148	GSE47856	DB00515	0.00111729	0.00875363	0.486217	0.000284576
HDAC4	9759	-12.8412	Sulforaphane	drug:3445	GSE28813		0.00157703	0.00769336	0.486187	0.000211238
USP15	9958	-6.45315	Interferonbeta-1a	drug:3186	GSE26104	DB00060	0.00298339	0.0150488	0.485625	0.000298597
ZNF516	9658	-11.4165	Estradiol	drug:3203	GSE12446	DB00783	0.000669455	0.00606216	0.485434	0.000329272
ACTL6B	51412	-2.80162	Actinomycind	drug:3098	GSE6400		2.63556e-05	0.000162654	0.48519	0.000113353
SIRT4	23409	-10.029	Imatinib	drug:2520	GSE1922	DB00619	3.56424e-05	0.00031232	0.484571	0.000479157
HSPA1A	3303	-3.76433	Dexamethasone	drug:3169	GSE34313	DB01234	3.10501e-05	0.000364246	0.484131	0.000245459
PRMT8	56341	-7.74767	Estradiol	drug:3061	GSE4668	DB00783	0.00370103	0.0122754	0.483927	0.000413907
RPS6KA5	9252	-6.01322	Etanercept	drug:2597	GSE36177	DB00005	0.000167618	0.00310977	0.483622	0.00059952
MECOM	2122	-1.35623	Curcumin	drug:3259	GSE10896		7.77946e-05	0.000844674	0.483474	0.000198334
PRDM5	11107	-17.7897	Tretinoin	drug:3231	GSE23702	DB00755	0.00324663	0.00674123	0.483333	0.000138543
PRDM2	7799	-15.7238	Vemurafenib	drug:2495	GSE42872		1.77903e-05	0.000101941	0.48317	0.000178063
PRKAG2	51422	-8.61736	Lipopolysaccharide	drug:2475	GSE40885		1.22726e-05	0.000712205	0.482623	0.00077821
JADE1	79960	-11.8765	Bicalutamide	drug:3088	GSE7708	DB01128	0.00105501	0.00297914	0.482486	0.000121344
GADD45B	4616	-24.5969	Interferongamma-1b	drug:2476	GSE5542	DB00033	0.00567987	0.0128013	0.48221	0.000313972
SIN3B	23309	-20.0323	Interferongamma-1b	drug:2476	GSE5542	DB00033	1.43864e-06	1.41655e-05	0.481763	0.000313972
L3MBTL1	26013	-24.2146	Imatinib	drug:2527	GSE19567	DB00619	0.0139284	0.0265218	0.48161	0.000199641
HDAC11	79885	-5.61807	Plx4032	drug:2557	GSE50649	DB05238	0.000808414	0.00466083	0.480827	0.000316156
OGT	8473	-22.0604	Nicotine	drug:3064	GSE6264	DB00184	0.00121255	0.0282334	0.480559	0.00097371
ASXL1	171023	-5.72536	Doxorubicin	drug:3261	GSE6930	DB00997	0.00344897	0.0196299	0.480529	0.000683995
SRCAP	10847	-1.3979	Bicalutamide	drug:3088	GSE7708	DB01128	0.000249383	0.000882427	0.480132	0.000121344
MBD6	114785	-5.55896	Tretinoin	drug:3233	GSE23702	DB00755	8.02635e-07	3.24791e-06	0.48	0.000103488
PRDM5	11107	-17.7897	Tretinoin	drug:2828	GSE23702	DB00755	5.09566e-05	0.000116613	0.48	0.000108307
SAP25	100316904	-16.1248	Calcitriol	drug:3126	GSE52819		0.001894	0.010772	0.47889	0.000354988
L3MBTL1	26013	-24.2146	Plx4032	drug:2558	GSE50649	DB05238	0.0012977	0.00634815	0.478371	0.000275938
PRKCA	5578	-12.3078	Etanercept	drug:2597	GSE36177	DB00005	0.00386885	0.0310343	0.478237	0.00059952
PRKAG2	51422	-8.61736	Sulforaphane	drug:3445	GSE28813		0.0116074	0.0378451	0.477845	0.000211238
MBD6	114785	-5.55896	Dasatinib	drug:3306	GSE59357	DB01254	2.82807e-07	2.08591e-06	0.477456	0.000127162
SETD7	80854	-2.1455	Cisplatin	drug:3148	GSE47856	DB00515	0.00010245	0.0029683	0.477157	0.000284576
SIRT7	51547	-1.76205	Lapatinib	drug:2586	GSE38376	DB01259	0.000200872	0.00354635	0.476869	0.000816993
HSPA1A	3303	-3.76433	Etanercept	drug:2610	GSE11903	DB00005	0.000183067	0.00160216	0.476566	0.000417711
USP15	9958	-6.45315	Bicalutamide	drug:3088	GSE7708	DB01128	0.00261068	0.00649225	0.476477	0.000121344
CECR2	27443	-7.808	Curcumin	drug:3258	GSE10896		0.00218137	0.0123565	0.476398	0.000286779
GADD45G	10912	-22.7575	Imatinib	drug:2517	GSE1922	DB00619	3.24487e-05	0.000167753	0.476289	0.000214179
GADD45B	4616	-24.5969	Cytarabine	drug:3422	GSE6930	DB00987	0.0155124	0.044097	0.475847	0.000345423
JDP2	122953	-5.43918	Ubiquinol	drug:3449	GSE19627		0.000112097	0.00713864	0.475219	0.000566572
RPS6KA5	9252	-6.01322	Chlorpyrifos	drug:3571	GSE5023		1.42481e-06	5.64383e-05	0.475092	0.00026738
GADD45A	1647	-5.33705	Triiodothyronine-[13c6]hydrochloride(t3thyronine)	drug:3042	GSE29159		1.4726e-06	7.04079e-05	0.474649	0.000262055
CBX6	23466	-9.49957	Imatinib	drug:2527	GSE19567	DB00619	3.84318e-06	3.59377e-05	0.474089	0.000199641
MECOM	2122	-1.35623	Isotretinoin	drug:2772	GSE10432	DB00982	3.34368e-06	6.1494e-05	0.474074	0.000434028
GADD45A	1647	-5.33705	Alfacalcidol	drug:3364	GSE15947	DB01436	8.01851e-07	7.24283e-05	0.473864	0.000596303
JADE1	79960	-11.8765	Bisphenola	drug:2659	GSE17624		0.000380342	0.00646521	0.473824	0.000618812
PHC1	1911	-15.9063	Sapphyrinpci-2050(1.25&icirc;&frac14;m)	drug:3101	GSE6400		6.12639e-06	7.29088e-05	0.473658	0.000205212
PRDM16	63976	-17.0801	Arachidonicacid	drug:3171	GSE3737	DB04557	0.0140457	0.0257922	0.473552	0.000132908
SMARCD3	6604	-26.1843	Imatinib	drug:2515	GSE1922	DB00619	0.000246829	0.0014274	0.472913	0.000415628
PRKCB	5579	-18.2302	Pd173074	drug:2578	GSE52452		1.12234e-05	0.000177445	0.47266	0.000280978
CHD5	26038	-17.224	Vanadiumpentoxide	drug:3558	GSE5339		0.000665541	0.00142764	0.472496	0.000152393
ATXN7	6314	-9.55625	3,3',4,4'-tetrachlorobiphenyl	drug:3273	GSE6878		0.00521815	0.0342967	0.472337	0.000501253
SIN3B	23309	-20.0323	Arachidonicacid	drug:3171	GSE3737	DB04557	0.00731719	0.0151503	0.472304	0.000132908
HSPA1A	3303	-3.76433	Interferonbeta-1a	drug:3186	GSE26104	DB00060	2.84512e-06	0.000179068	0.471667	0.000298597
TLE4	7091	-13.8627	Lipopolysaccharide	drug:2475	GSE40885		0.00110807	0.0157375	0.471484	0.00077821
SAP25	100316904	-16.1248	Resveratrol	drug:3501	GSE25412	DB02709	0.00268438	0.0151209	0.471313	0.00032175
CBX6	23466	-9.49957	Cisplatin	drug:3152	GSE47856	DB00515	3.23875e-05	0.000323284	0.47118	0.000201979
SFMBT2	57713	-7.39335	Interferonbeta-1a	drug:3186	GSE26104	DB00060	0.00697517	0.0275082	0.470833	0.000298597
GADD45G	10912	-22.7575	Promegestone	drug:3694	GSE67561		1.60937e-06	4.05162e-05	0.470737	0.000554324
PRKAG2	51422	-8.61736	Dexamethasone	drug:3093	GSE54608	DB01234	0.000474414	0.0372336	0.470395	0.00574713
JDP2	122953	-5.43918	Tretinoin	drug:2828	GSE23702	DB00755	7.2985e-06	2.19276e-05	0.47	0.000108307
GADD45B	4616	-24.5969	Tretinoin	drug:3231	GSE23702	DB00755	0.0010006	0.00254109	0.47	0.000138543
ASH1L	55870	-3.79012	Cycloheximide	drug:3059	GSE8597		4.20338e-05	0.00021871	0.469805	0.000210571
CHD3	1107	-10.3854	Harman	drug:3482	GSE5080		0.000473847	0.00221512	0.469795	0.000261986
PRDM16	63976	-17.0801	Imatinib	drug:2527	GSE19567	DB00619	0.00142088	0.00388538	0.469686	0.000199641
CBX6	23466	-9.49957	Arachidonicacid	drug:3171	GSE3737	DB04557	0.00267089	0.00708981	0.468799	0.000132908
ZBTB38	253461	-0.787785	Metformin	drug:2483	GSE33612	DB00331	2.74451e-05	0.000376862	0.468758	0.000270709
PRDM11	56981	-10.3866	Hypochlorousacid	drug:3198	GSE11630		0.0031247	0.00914923	0.468566	0.000296824
ZBTB38	253461	-0.787785	Estradiol	drug:2733	GSE26834	DB00783	2.51624e-05	0.000542366	0.468511	0.000404694
ASH1L	55870	-3.79012	Bexarotene	drug:2680	GSE6914	DB00307	0.000424214	0.00107799	0.468258	0.000163639
HDAC6	10013	-14.3727	Interferongamma-1b	drug:2476	GSE5542	DB00033	0.000967927	0.00286519	0.467961	0.000313972
MLLT6	4302	-17.5838	Metformin	drug:2483	GSE33612	DB00331	0.00061616	0.00352915	0.46743	0.000270709
KANSL1	284058	-3.1636	Diclofenac	drug:3053	GSE54255	DB00586	6.25209e-05	0.000251908	0.466744	0.000156519
JDP2	122953	-5.43918	Tretinoin	drug:3231	GSE23702	DB00755	0.00013191	0.00050646	0.466667	0.000138543
CHD3	1107	-10.3854	Tretinoin	drug:3232	GSE23702	DB00755	0.0031082	0.0103503	0.466667	0.000219058
MECOM	2122	-1.35623	Tretinoin	drug:3232	GSE23702	DB00755	0.0134175	0.0319248	0.466667	0.000219058
HDAC4	9759	-12.8412	Insulin	drug:3368	GSE22309		1.64857e-08	3.27349e-06	0.466564	0.00131926
ZNF532	55205	-0.657986	4-hydroxynonenal	drug:3080	GSE2397		0.0198797	0.0462935	0.466412	0.000217014
KAT2A	2648	-14.6444	Dexamethasone	drug:3169	GSE34313	DB01234	0.00632336	0.022313	0.466113	0.000245459
ASH1L	55870	-3.79012	Cytarabine	drug:3424	GSE6930	DB00987	0.0011146	0.00367769	0.466091	0.00034118
PRKCB	5579	-18.2302	Lipopolysaccharide	drug:2475	GSE40885		0.000927981	0.0137875	0.465969	0.00077821
UTY	7404	-24.1128	Hypochlorousacid	drug:3198	GSE11630		0.000245965	0.00113515	0.465961	0.000296824
ZBTB4	57659	-12.79	Etanercept	drug:2597	GSE36177	DB00005	0.00053424	0.00730172	0.465914	0.00059952
BAZ2B	29994	-8.46049	Etanercept	drug:2597	GSE36177	DB00005	0.000838128	0.0100638	0.465146	0.00059952
UBE2B	7320	-1.73513	Diclofenac	drug:3053	GSE54255	DB00586	2.78966e-08	5.41995e-07	0.46499	0.000156519
SETD1B	23067	-5.57377	Etanercept	drug:2597	GSE36177	DB00005	0.000761842	0.00938683	0.464878	0.00059952
TLE4	7091	-13.8627	Vemurafenib	drug:2561	GSE37441	DB08881	0.00116571	0.0113842	0.46486	0.000574053
PRDM11	56981	-10.3866	Vanadiumpentoxide	drug:3558	GSE5339		7.8395e-05	0.000262502	0.464557	0.000152393
ZNF541	84215	-7.29746	Tretinoin	drug:3233	GSE23702	DB00755	4.35986e-05	9.49255e-05	0.463333	0.000103488
GADD45B	4616	-24.5969	Tretinoin	drug:2828	GSE23702	DB00755	4.49801e-05	0.000104446	0.463333	0.000108307
GADD45B	4616	-24.5969	Tretinoin	drug:3233	GSE23702	DB00755	4.92838e-05	0.000105646	0.463333	0.000103488
PRDM8	56978	-22.8478	Chromium	drug:3534	GSE6907		0.00117094	0.00356463	0.463159	0.000473261
MBD6	114785	-5.55896	Argyrina	drug:3054	GSE8565		4.35372e-05	0.00067193	0.463079	0.000254712
GADD45B	4616	-24.5969	Androstanolone	drug:3411	GSE7868		0.00257579	0.0086345	0.462915	0.000204708
SMARCA1	6594	-6.33955	Imatinib	drug:2526	GSE22433	DB00619	2.42822e-05	0.000264391	0.462628	0.000295247
HSPA1A	3303	-3.76433	Plx4032	drug:2568	GSE24862	DB05238	0.00192924	0.0463081	0.4625	0.00198413
GADD45B	4616	-24.5969	Cyfluthrin	drug:3572	GSE5023		1.09817e-05	0.000215026	0.46242	0.000235294
HDAC6	10013	-14.3727	4-hydroxytamoxifen	drug:3240	GSE26298		3.20523e-06	9.22436e-05	0.462186	0.000170561
GLYATL1	92292	-4.82608	Cisplatin	drug:3159	GSE47856	DB00515	0.00479114	0.024533	0.461987	0.000383289
RPS6KA5	9252	-6.01322	Plx4032	drug:2558	GSE50649	DB05238	0.00188739	0.00862234	0.461847	0.000275938
CXXC1	30827	-15.7792	Dmnq(2,3-dimethoxy-1,4-naphthoquinone)	drug:3527	GSE6907		0.000669366	0.00198185	0.461488	0.000354988
USP15	9958	-6.45315	Interferonbeta-1a	drug:3187	GSE26104	DB00060	0.00124273	0.00584615	0.461458	0.000241022
ZNF711	7552	-9.23246	3,3',4,4'-tetrachlorobiphenyl	drug:3273	GSE6878		0.00338889	0.0267787	0.461394	0.000501253
SIRT7	51547	-1.76205	Aplidin	drug:2598	GSE5681		0.0011086	0.00299849	0.461373	0.000218818
DOT1L	84444	-7.49945	Lipopolysaccharide	drug:2475	GSE40885		0.000551478	0.00975845	0.461244	0.00077821
UHRF2	115426	-7.32425	Metformin	drug:2483	GSE33612	DB00331	6.60176e-05	0.000692895	0.461083	0.000270709
HDAC6	10013	-14.3727	Decitabine	drug:2703	GSE9118	DB01262	0.00106897	0.0256792	0.460837	0.00158228
CDK3	1018	-14.6729	Thapsigargin	drug:3236	GSE19519		0.00322558	0.0188505	0.460628	0.000452694
PARP3	10039	-6.79232	Vemurafenib	drug:2564	GSE37441	DB08881	5.63072e-05	0.000351499	0.460607	0.000288517
USP15	9958	-6.45315	Imatinib	drug:2519	GSE1922	DB00619	5.52717e-06	4.45885e-05	0.460218	0.000231696
CECR2	27443	-7.808	Cisplatin	drug:3143	GSE47856	DB00515	0.0068061	0.0370648	0.46007	0.000491642
TLE4	7091	-13.8627	Tretinoin	drug:2828	GSE23702	DB00755	3.2111e-05	7.78576e-05	0.46	0.000108307
HR	55806	-8.01736	Tretinoin	drug:3231	GSE23702	DB00755	0.00257887	0.00555047	0.46	0.000138543
SETD7	80854	-2.1455	R1881	drug:3048	GSE22606		0.00127744	0.00667089	0.459894	0.000355619
ZBTB16	7704	-56.4347	Lmp-420	drug:3222	GSE20211		0.0147139	0.0392879	0.459865	0.000233809
HR	55806	-8.01736	Estradiol	drug:2731	GSE8597	DB00783	8.31243e-06	0.000192335	0.459754	0.000479616
CECR2	27443	-7.808	Nitricoxide	drug:3181	GSE13887	DB00435	4.12469e-07	4.94413e-06	0.45924	0.000135943
ARNTL	406	-21.3534	Cycloheximide	drug:3059	GSE8597		0.00115993	0.00394403	0.458863	0.000210571
AURKC	6795	-8.35786	Bisphenola	drug:2662	GSE17624		0.0093371	0.0212312	0.458801	0.000190985
PRDM6	93166	-13.0964	Dexamethasone	drug:3169	GSE34313	DB01234	0.00335283	0.0134984	0.45844	0.000245459
MECOM	2122	-1.35623	Tretinoin	drug:3231	GSE23702	DB00755	0.000173746	0.000630171	0.458333	0.000138543
PRKAG2	51422	-8.61736	Alfacalcidol	drug:3362	GSE15947	DB01436	4.84766e-05	0.00171279	0.4576	0.00105374
ZBTB38	253461	-0.787785	Imatinib	drug:2764	GSE24493	DB00619	0.006655	0.0132182	0.457351	0.000153988
KAT2A	2648	-14.6444	Bpde	drug:3379	GSE19510		6.93967e-08	1.85795e-06	0.457213	0.000163613
BAZ2B	29994	-8.46049	Plx4720	drug:2505	GSE50791		0.000338021	0.00551683	0.456989	0.000738007
HSPA1A	3303	-3.76433	Bpde	drug:3379	GSE19510		1.31222e-06	1.50604e-05	0.456775	0.000163613
JDP2	122953	-5.43918	Tretinoin	drug:3233	GSE23702	DB00755	9.7271e-06	2.60551e-05	0.456667	0.000103488
SIRT4	23409	-10.029	Doxorubicin	drug:3180	GSE58074	DB00997	0.00149766	0.00649301	0.456425	0.00028777
OGT	8473	-22.0604	Bisphenola	drug:2659	GSE17624		0.00753999	0.0425774	0.455983	0.000618812
ATN1	1822	-9.07731	Metformin	drug:2483	GSE33612	DB00331	1.25216e-05	0.000223435	0.45569	0.000270709
GADD45A	1647	-5.33705	Cisplatin	drug:3143	GSE47856	DB00515	4.40401e-05	0.00117826	0.45543	0.000491642
GADD45A	1647	-5.33705	4-hydroxynonenal	drug:3082	GSE2397		0.000224879	0.00179736	0.454923	0.000168124
PARP3	10039	-6.79232	Calcitriol	drug:3126	GSE52819		0.000691046	0.00511167	0.4549	0.000354988
SMARCA1	6594	-6.33955	Vemurafenib	drug:2561	GSE37441	DB08881	0.000941407	0.00966343	0.454765	0.000574053
RPS6KA5	9252	-6.01322	Nickel	drug:3531	GSE6907		0.0149569	0.0260518	0.454538	0.00044287
HR	55806	-8.01736	4-hydroxynonenal	drug:3082	GSE2397		0.020222	0.0423179	0.454191	0.000168124
ZNF541	84215	-7.29746	Tretinoin	drug:3231	GSE23702	DB00755	6.55362e-05	0.000295877	0.453333	0.000138543
PRDM6	93166	-13.0964	Bicalutamide	drug:3088	GSE7708	DB01128	6.90571e-05	0.000304184	0.453084	0.000121344
HMGN5	79366	-7.38902	Vemurafenib	drug:2495	GSE42872		4.81171e-05	0.000225635	0.452703	0.000178063
UBE2B	7320	-1.73513	Phorbol12-myristate13-acetate(pma)	drug:3246	GSE45417		0.00104909	0.00609792	0.452289	0.000394011
JAK2	3717	-13.1045	Androstanolone	drug:3411	GSE7868		0.0194732	0.0419298	0.451918	0.000204708
GADD45B	4616	-24.5969	Gamma-tocotrienol	drug:3242	GSE21946		0.00203647	0.0172904	0.451871	0.000814332
CBX6	23466	-9.49957	Puromycin,ec50,5d	drug:3270	GSE6930		2.85252e-06	1.70353e-05	0.451766	0.000364431
PRDM5	11107	-17.7897	4-hydroxynonenal	drug:3078	GSE2397		0.00420421	0.0177213	0.451587	0.000260485
RPS6KA5	9252	-6.01322	Calcitriol	drug:3170	GSE5145	DB00136	0.000119241	0.0111436	0.450602	0.0037037
UBE2B	7320	-1.73513	Bexarotene	drug:2681	GSE12791	DB00307	0.00178112	0.00855535	0.450562	0.000446628
DOT1L	84444	-7.49945	Phorbol12-myristate13-acetate(pma)	drug:3246	GSE45417		0.00481908	0.0206554	0.45054	0.000394011
PRKCA	5578	-12.3078	Lysophosphatidicacid	drug:3224	GSE26309		0.000936828	0.0081063	0.450358	0.0008726
SMYD1	150572	-8.90765	Curcumin	drug:3258	GSE10896		3.75812e-06	0.000184807	0.450313	0.000286779
EZH1	2145	-28.8374	Calcitriol	drug:3129	GSE52819		0.00114972	0.00746799	0.45031	0.000292826
PRKCA	5578	-12.3078	Lysophosphatidicacid	drug:3223	GSE26309		0.00187049	0.0159759	0.450296	0.000968054
KAT2B	8850	-17.0185	Bexarotene	drug:2681	GSE12791	DB00307	0.000694147	0.00412987	0.45015	0.000446628
L3MBTL4	91133	-16.2961	Ribavirin	drug:2481	GSE23031	DB00811	2.52878e-05	0.000194552	0.450132	0.000189934
TLE4	7091	-13.8627	Tretinoin	drug:3232	GSE23702	DB00755	0.00192918	0.00720881	0.45	0.000219058
GADD45A	1647	-5.33705	Cisplatin	drug:3158	GSE47856	DB00515	0.00192657	0.0342787	0.44941	0.00088574
MTA1	9112	-5.6662	Promegestone	drug:3694	GSE67561		3.84148e-07	1.27601e-05	0.449266	0.000554324
CDK3	1018	-14.6729	Quercetin	drug:3182	GSE13899		0.000203441	0.0135833	0.448954	0.00113766
ACTL6B	51412	-2.80162	Vanadiumpentoxide	drug:3558	GSE5339		1.48328e-05	7.61408e-05	0.4482	0.000152393
KANSL1	284058	-3.1636	Bpde	drug:3379	GSE19510		1.76537e-05	0.000110916	0.446461	0.000163613
HR	55806	-8.01736	Dmnq(2,3-dimethoxy-1,4-naphthoquinone)	drug:3527	GSE6907		0.000547918	0.00167516	0.446258	0.000354988
SMARCD3	6604	-26.1843	Imatinib	drug:2526	GSE22433	DB00619	3.41548e-05	0.000344974	0.446102	0.000295247
SAP25	100316904	-16.1248	Nickel	drug:3480	GSE6281		0.00070807	0.00530121	0.445715	0.000210084
GADD45A	1647	-5.33705	Ribavirin	drug:2481	GSE23031	DB00811	7.1398e-05	0.000439754	0.4457	0.000189934
ATN1	1822	-9.07731	Sulforaphane	drug:3445	GSE28813		0.00296251	0.0126131	0.44568	0.000211238
ZBTB4	57659	-12.79	Plx4032	drug:2558	GSE50649	DB05238	0.000497165	0.00295081	0.445527	0.000275938
OGT	8473	-22.0604	Etanercept	drug:2597	GSE36177	DB00005	0.00109088	0.012141	0.445114	0.00059952
JAK2	3717	-13.1045	Plx4032	drug:2565	GSE24862	DB05238	0.00111568	0.019149	0.445	0.000412882
PRKCA	5578	-12.3078	Metformin	drug:2483	GSE33612	DB00331	4.03451e-05	0.000488099	0.444533	0.000270709
SMARCD3	6604	-26.1843	Imatinib	drug:2516	GSE1922	DB00619	3.31549e-05	0.000264399	0.444211	0.000288434
UHRF2	115426	-7.32425	Carboplatin	drug:3089	GSE13525	DB00958	2.48243e-06	0.000222408	0.443943	0.000579374
USP49	25862	-6.57473	Doxorubicin	drug:3179	GSE58074	DB00997	0.00178123	0.0076045	0.443808	0.000285144
HDAC11	79885	-5.61807	Sapphyrinpci-2050(1.25&icirc;&frac14;m)	drug:3101	GSE6400		9.37118e-06	0.000101406	0.443685	0.000205212
ZNF532	55205	-0.657986	Tretinoin	drug:3232	GSE23702	DB00755	0.00233308	0.00831752	0.443333	0.000219058
MECOM	2122	-1.35623	Abiraterone	drug:3300	GSE49244	DB05812	0.000976813	0.0102706	0.442176	0.000439174
UBE2B	7320	-1.73513	Nilotinib	drug:2528	GSE19567	DB04868	0.0121686	0.0338705	0.442111	0.000255102
SIRT4	23409	-10.029	Resveratrol	drug:3500	GSE25412	DB02709	0.00606906	0.0205189	0.441897	0.000296121
GLYATL1	92292	-4.82608	Bisphenola	drug:2661	GSE17624		1.42878e-08	5.45156e-07	0.441577	0.000203915
APOBEC2	10930	-10.2374	4-hydroxynonenal	drug:3082	GSE2397		1.23355e-05	0.000400448	0.440753	0.000168124
DOT1L	84444	-7.49945	Ubiquinol	drug:3449	GSE19627		0.000106304	0.00695423	0.440252	0.000566572
MLLT6	4302	-17.5838	Lipopolysaccharide	drug:3484	GSE5504		0.00236066	0.0282151	0.44	0.000538793
DPF3	8110	-9.43864	Resveratrol	drug:3500	GSE25412	DB02709	0.0015271	0.00645292	0.439123	0.000296121
GADD45B	4616	-24.5969	Vemurafenib	drug:2508	GSE63790	DB08881	1.59226e-09	2.47869e-07	0.438633	0.000314367
CBX6	23466	-9.49957	Cytarabine	drug:3424	GSE6930	DB00987	4.10269e-05	0.000248429	0.438465	0.00034118
SMARCA1	6594	-6.33955	Etanercept	drug:2610	GSE11903	DB00005	0.00155755	0.00812474	0.438411	0.000417711
MECOM	2122	-1.35623	Tretinoin	drug:2828	GSE23702	DB00755	6.33205e-05	0.000140679	0.438333	0.000108307
KAT6B	23522	-2.79397	Imatinib	drug:2764	GSE24493	DB00619	0.000350579	0.00114758	0.438255	0.000153988
CHD3	1107	-10.3854	Vemurafenib	drug:2564	GSE37441	DB08881	3.75782e-05	0.000246949	0.437487	0.000288517
EZH1	2145	-28.8374	Etanercept	drug:2605	GSE41663	DB00005	0.00481744	0.0324399	0.437371	0.000549753
BAZ2B	29994	-8.46049	Plx4032	drug:2558	GSE50649	DB05238	0.000708525	0.00390647	0.437173	0.000275938
HR	55806	-8.01736	Motexafingadolinium(4h)	drug:3125	GSE2189	DB05428	1.98809e-05	0.000362583	0.436742	0.000477555
APOBEC2	10930	-10.2374	Apratoxina	drug:3071	GSE2742		0.00411299	0.028775	0.435695	0.000986193
HDAC11	79885	-5.61807	4-hydroxytamoxifen	drug:3240	GSE26298		0.000221013	0.00154759	0.435652	0.000170561
HDAC6	10013	-14.3727	Ribavirin	drug:2481	GSE23031	DB00811	7.36805e-05	0.00044958	0.435411	0.000189934
MTA1	9112	-5.6662	Actinomycind	drug:3098	GSE6400		0.000758956	0.00216355	0.434745	0.000113353
SETD1B	23067	-5.57377	Doxorubicin	drug:3265	GSE6930	DB00997	0.0255951	0.0451498	0.434716	0.00044603
HCFC2	29915	-13.6355	Vemurafenib	drug:2495	GSE42872		0.000592734	0.00181613	0.434697	0.000178063
BAZ2B	29994	-8.46049	Isotretinoin	drug:2772	GSE10432	DB00982	0.00680906	0.0162173	0.434695	0.000434028
BAZ2B	29994	-8.46049	Cisplatin	drug:3148	GSE47856	DB00515	0.000696658	0.00677196	0.43464	0.000284576
HR	55806	-8.01736	Tretinoin	drug:3233	GSE23702	DB00755	0.000120392	0.000230573	0.433333	0.000103488
CBX7	23492	-41.5031	Plx4720	drug:2506	GSE50791		0.00038779	0.00613197	0.433321	0.000672043
USP15	9958	-6.45315	Lipopolysaccharide	drug:2475	GSE40885		0.00345639	0.0335205	0.433268	0.00077821
PRMT8	56341	-7.74767	Vanadiumpentoxide	drug:3558	GSE5339		2.36786e-05	0.000108446	0.433132	0.000152393
ZBTB4	57659	-12.79	Argyrina	drug:3054	GSE8565		0.00671169	0.0222056	0.432438	0.000254712
CBX6	23466	-9.49957	Dexamethasone	drug:3169	GSE34313	DB01234	0.000335179	0.00220032	0.432397	0.000245459
SAP25	100316904	-16.1248	Etanercept	drug:2605	GSE41663	DB00005	0.0070972	0.0404206	0.43216	0.000549753
CHD3	1107	-10.3854	Estradiol	drug:3203	GSE12446	DB00783	0.00733057	0.0350736	0.431877	0.000329272
ZBTB38	253461	-0.787785	Lysophosphatidicacid	drug:3225	GSE26309		0.00436223	0.0259749	0.431576	0.000879507
MTA1	9112	-5.6662	Imatinib	drug:2527	GSE19567	DB00619	5.61893e-05	0.000281971	0.430831	0.000199641
SNAI2	6591	-4.59438	Dexamethasone	drug:3169	GSE34313	DB01234	0.00624197	0.0220657	0.430363	0.000245459
UHRF2	115426	-7.32425	Ribavirin	drug:2481	GSE23031	DB00811	4.56656e-06	5.42261e-05	0.430033	0.000189934
HCFC2	29915	-13.6355	Plx4032	drug:2565	GSE24862	DB05238	0.000551714	0.0167919	0.43	0.000412882
PRDM16	63976	-17.0801	Tretinoin	drug:3232	GSE23702	DB00755	0.00912821	0.0235298	0.43	0.000219058
BTAF1	9044	-22.6815	Lipopolysaccharide	drug:3484	GSE5504		0.00180128	0.0254337	0.43	0.000538793
HDAC10	83933	-12.0433	Bisphenola	drug:2662	GSE17624		8.34475e-06	6.71937e-05	0.429774	0.000190985
MTA1	9112	-5.6662	Sapphyrinpci-2050(2.5&icirc;&frac14;m)	drug:3102	GSE6400		0.00116364	0.00974424	0.429577	0.00049505
CTCFL	140690	-4.6199	Estradiol	drug:3062	GSE4668	DB00783	0.00112351	0.0271905	0.428901	0.00210084
KAT2A	2648	-14.6444	Cetuximab	drug:3136	GSE61495	DB00002	1.733e-05	0.000570285	0.428808	0.0003885
PRKAA2	5563	-11.9028	Doxycycline	drug:3075	GSE2624	DB00254	0.00222668	0.0302865	0.428604	0.00171821
SETD6	79918	-10.1949	Carboplatin(36h)	drug:3032	GSE13525		0.00269679	0.0417672	0.428513	0.00101833
GADD45B	4616	-24.5969	Triiodothyronine-[13c6]hydrochloride(t3thyronine)	drug:3043	GSE29159		4.76443e-05	0.004608	0.428207	0.00097561
RPS6KA5	9252	-6.01322	Vemurafenib	drug:2508	GSE63790	DB08881	1.7017e-07	6.09227e-06	0.42805	0.000314367
GADD45B	4616	-24.5969	Lysophosphatidicacid	drug:3225	GSE26309		0.00118112	0.0105447	0.427609	0.000879507
GABRG1	2565	-5.84255	Cisplatin	drug:3155	GSE47856	DB00515	0.000446599	0.00557823	0.427547	0.000369959
HSPA1A	3303	-3.76433	Cediranib	drug:2642	GSE32569		1.20231e-05	2.57393e-05	0.426655	0.000106769
RAG2	5897	-3.10588	Cisplatin	drug:3143	GSE47856	DB00515	0.00483898	0.0291852	0.426139	0.000491642
NPM2	10361	-7.76805	Dasatinib	drug:3306	GSE59357	DB01254	0.000100596	0.000337424	0.425428	0.000127162
HDAC6	10013	-14.3727	Plx4720	drug:2505	GSE50791		0.000726095	0.00989746	0.425416	0.000738007
HR	55806	-8.01736	Sapphyrinpci-2050(1.25&icirc;&frac14;m)	drug:3101	GSE6400		5.10728e-06	6.37318e-05	0.425269	0.000205212
GADD45B	4616	-24.5969	Aplidin	drug:2598	GSE5681		0.00528705	0.0112455	0.424989	0.000218818
SS18L1	26039	-4.87919	Bicalutamide	drug:3088	GSE7708	DB01128	0.000730579	0.00218657	0.424909	0.000121344
AURKC	6795	-8.35786	Plx4032	drug:2557	GSE50649	DB05238	0.00104753	0.00575986	0.424847	0.000316156
PRDM2	7799	-15.7238	Plx4032	drug:2558	GSE50649	DB05238	0.00373223	0.0149363	0.424828	0.000275938
KANSL1	284058	-3.1636	Dexamethasone	drug:3169	GSE34313	DB01234	0.000217618	0.00158957	0.424424	0.000245459
AURKC	6795	-8.35786	Estradiol	drug:3061	GSE4668	DB00783	2.09773e-05	0.000254307	0.423633	0.000413907
HR	55806	-8.01736	Cadmium	drug:3402	GSE9951		0.000195722	0.000479764	0.423472	9.93246e-05
HSPA1A	3303	-3.76433	Plx4720	drug:2506	GSE50791		0.000266284	0.00467341	0.423346	0.000672043
CECR2	27443	-7.808	Bisphenola	drug:2662	GSE17624		0.000286662	0.00118849	0.423094	0.000190985
ZBTB16	7704	-56.4347	Aplidin	drug:2598	GSE5681		3.64549e-06	3.90567e-05	0.423066	0.000218818
EZH1	2145	-28.8374	Bisphenola	drug:2654	GSE17624		2.68681e-05	0.00152239	0.422863	0.000654879
JAK2	3717	-13.1045	Bisphenola	drug:2663	GSE17624		0.000917065	0.00277627	0.4227	0.000197433
UTY	7404	-24.1128	Curcumin	drug:3259	GSE10896		1.84869e-05	0.000364471	0.422303	0.000198334
GADD45G	10912	-22.7575	Mk-886	drug:3192	GSE3202		0.000888198	0.0042365	0.422085	0.000208117
GADD45A	1647	-5.33705	Fgfr-specificpd173074inhibitor	drug:3244	GSE52452		0.00177048	0.00725712	0.421283	0.000261917
UTY	7404	-24.1128	Bisphenola	drug:2663	GSE17624		0.00285814	0.0071136	0.421263	0.000197433
KAT6B	23522	-2.79397	Calcitriol	drug:3126	GSE52819		0.000391299	0.00330322	0.420827	0.000354988
GADD45A	1647	-5.33705	Cisplatin	drug:3150	GSE47856	DB00515	0.00031715	0.0248963	0.420413	0.00299401
KAT2B	8850	-17.0185	Tretinoin	drug:3233	GSE23702	DB00755	2.5274e-06	8.35578e-06	0.42	0.000103488
ACTL6B	51412	-2.80162	Tretinoin	drug:3231	GSE23702	DB00755	0.00275809	0.00587688	0.42	0.000138543
PRKAA2	5563	-11.9028	Dexamethasone	drug:3169	GSE34313	DB01234	0.000778242	0.00424002	0.419986	0.000245459
EZH1	2145	-28.8374	4-hydroxytamoxifen	drug:3240	GSE26298		0.00010232	0.000900117	0.41997	0.000170561
ZBTB16	7704	-56.4347	Vemurafenib	drug:2508	GSE63790	DB08881	0.000180794	0.00135717	0.419965	0.000314367
BTAF1	9044	-22.6815	Etanercept	drug:2610	GSE11903	DB00005	8.32719e-05	0.000896717	0.419737	0.000417711
SMARCD3	6604	-26.1843	Imatinib	drug:2519	GSE1922	DB00619	2.69411e-05	0.000166433	0.41931	0.000231696
GADD45B	4616	-24.5969	Adenosinetriphosphate	drug:3219	GSE30903		6.26126e-05	0.000919994	0.418782	0.000242483
CXXC1	30827	-15.7792	Metformin	drug:2483	GSE33612	DB00331	0.00100186	0.00517221	0.418313	0.000270709
GADD45G	10912	-22.7575	Vanadiumpentoxide	drug:3558	GSE5339		0.000471299	0.00107589	0.418196	0.000152393
HDAC6	10013	-14.3727	Aplidin	drug:2598	GSE5681		9.60345e-05	0.000422028	0.418148	0.000218818
SRCAP	10847	-1.3979	Nitricoxide	drug:3181	GSE13887	DB00435	2.41379e-05	0.000125292	0.417699	0.000135943
ZNF532	55205	-0.657986	Mk-886	drug:3192	GSE3202		0.00253349	0.0093158	0.417652	0.000208117
SATB1	6304	-13.8871	Imatinib	drug:2764	GSE24493	DB00619	0.00120552	0.00312873	0.417543	0.000153988
ZBTB4	57659	-12.79	Sapphyrinpci-2050(1.25&icirc;&frac14;m)	drug:3101	GSE6400		1.20692e-05	0.000123601	0.417484	0.000205212
CBX7	23492	-41.5031	Lapatinib	drug:2584	GSE38376	DB01259	0.000556767	0.00574355	0.417237	0.000582411
JAK2	3717	-13.1045	Tretinoin	drug:2828	GSE23702	DB00755	1.6823e-06	6.50845e-06	0.416667	0.000108307
MBD6	114785	-5.55896	4-hydroxynonenal	drug:3078	GSE2397		0.000308766	0.00278646	0.41609	0.000260485
SFMBT2	57713	-7.39335	Calcitriol	drug:3126	GSE52819		0.000154706	0.00166574	0.415863	0.000354988
CTCFL	140690	-4.6199	Harman	drug:3482	GSE5080		2.29348e-05	0.000255715	0.415742	0.000261986
UTY	7404	-24.1128	Sapphyrinpci-2050(2.5&icirc;&frac14;m)	drug:3102	GSE6400		0.000131903	0.00196435	0.415671	0.00049505
KAT2B	8850	-17.0185	Interferonbeta-1a	drug:3186	GSE26104	DB00060	0.00668614	0.0266803	0.415417	0.000298597
PARP3	10039	-6.79232	Naturalalphainterferon	drug:2474	GSE5542	DB05258	0.000148625	0.000593152	0.414316	0.000296296
ZNF516	9658	-11.4165	Etanercept	drug:2597	GSE36177	DB00005	0.00116891	0.0127525	0.414055	0.00059952
SNAI2	6591	-4.59438	Cisplatin	drug:3153	GSE47856	DB00515	4.49703e-06	8.22174e-05	0.413823	0.000184366
HSPA1A	3303	-3.76433	Quercetin	drug:3416	GSE7259		0.00343558	0.0280732	0.413377	0.000630915
CHD3	1107	-10.3854	Tretinoin	drug:3231	GSE23702	DB00755	0.000394757	0.00120552	0.413333	0.000138543
SRCAP	10847	-1.3979	R1881	drug:3049	GSE22606		0.00312792	0.0179972	0.41299	0.000425713
OGT	8473	-22.0604	Lysophosphatidicacid	drug:3225	GSE26309		0.00932014	0.0444413	0.412378	0.000879507
HDAC4	9759	-12.8412	Imatinib	drug:2526	GSE22433	DB00619	0.000161084	0.00117026	0.411992	0.000295247
ARNTL	406	-21.3534	Doxorubicin	drug:3179	GSE58074	DB00997	0.000132841	0.000943012	0.411549	0.000285144
SS18L1	26039	-4.87919	Bpde	drug:3379	GSE19510		0.000105582	0.000450367	0.411446	0.000163613
SETD1B	23067	-5.57377	Lapatinib	drug:2584	GSE38376	DB01259	0.000269463	0.00325029	0.411241	0.000582411
MYSM1	114803	-16.159	Calcitriol	drug:3126	GSE52819		7.8454e-05	0.000996819	0.411223	0.000354988
BAZ2B	29994	-8.46049	Plx4720	drug:2506	GSE50791		0.00138264	0.0154647	0.41115	0.000672043
JAK2	3717	-13.1045	Plx4032	drug:2557	GSE50649	DB05238	0.00343234	0.0151386	0.410852	0.000316156
JADE1	79960	-11.8765	Fgfr-specificpd173074inhibitor	drug:3244	GSE52452		6.66587e-05	0.000628217	0.41061	0.000261917
KANSL1	284058	-3.1636	Argyrina	drug:3054	GSE8565		0.000288447	0.00233571	0.410367	0.000254712
KAT6B	23522	-2.79397	Imatinib	drug:2527	GSE19567	DB00619	0.000105521	0.000467083	0.409919	0.000199641
HDAC11	79885	-5.61807	R1881	drug:3049	GSE22606		0.00897017	0.0403854	0.409331	0.000425713
EZH1	2145	-28.8374	4-hydroxynonenal	drug:3080	GSE2397		3.06014e-05	0.000436855	0.409159	0.000217014
SIRT4	23409	-10.029	Doxycycline	drug:2573	GSE11422	DB00254	0.00214891	0.0385972	0.408862	0.00145773
INO80D	54891	-4.93392	Cisplatin	drug:3148	GSE47856	DB00515	0.000367689	0.00493821	0.408747	0.000284576
EYA4	2070	-9.94334	Mercury	drug:3533	GSE6907		0.000645437	0.00222616	0.408552	0.00040032
ZBTB38	253461	-0.787785	Bicalutamide	drug:3088	GSE7708	DB01128	0.000128156	0.000508197	0.408289	0.000121344
SATB1	6304	-13.8871	Nickel	drug:3480	GSE6281		0.0172608	0.0471607	0.407935	0.000210084
INO80D	54891	-4.93392	Plx4032	drug:2558	GSE50649	DB05238	0.00126492	0.00623467	0.407868	0.000275938
HSPA1A	3303	-3.76433	Resveratrol	drug:3500	GSE25412	DB02709	0.000523484	0.00264239	0.407833	0.000296121
HMGN5	79366	-7.38902	Doxorubicin	drug:3263	GSE6930	DB00997	2.59617e-11	1.48972e-10	0.407607	0.000169205
DOT1L	84444	-7.49945	Sevoflurane	drug:2816	GSE4386	DB01236	0.000110073	0.00326774	0.407425	0.00143062
CBX6	23466	-9.49957	Cetuximab	drug:3136	GSE61495	DB00002	0.00341028	0.0209704	0.407335	0.0003885
SETMAR	6419	-6.19332	Vemurafenib	drug:2563	GSE37441	DB08881	0.000448792	0.010139	0.407223	0.00134048
PRDM2	7799	-15.7238	Adenosinetriphosphate	drug:3219	GSE30903		0.00339867	0.01397	0.407054	0.000242483
SATB1	6304	-13.8871	Isotretinoin	drug:2772	GSE10432	DB00982	0.0181051	0.0360915	0.406603	0.000434028
EZH1	2145	-28.8374	Metformin	drug:2483	GSE33612	DB00331	9.38508e-05	0.000896851	0.406503	0.000270709
NPM2	10361	-7.76805	Actinomycind	drug:3098	GSE6400		0.000135915	0.000555829	0.406425	0.000113353
SMYD1	150572	-8.90765	Ribavirin	drug:2481	GSE23031	DB00811	0.00278757	0.00861962	0.406298	0.000189934
GADD45G	10912	-22.7575	Fgfr-specificpd173074inhibitor	drug:3244	GSE52452		3.86222e-05	0.000426741	0.40625	0.000261917
ZNF516	9658	-11.4165	4-hydroxynonenal	drug:3080	GSE2397		0.00606809	0.0183086	0.40571	0.000217014
KAT2A	2648	-14.6444	Aplidin	drug:2598	GSE5681		4.51344e-07	1.05902e-05	0.405427	0.000218818
HDAC11	79885	-5.61807	Imatinib	drug:2519	GSE1922	DB00619	7.31347e-05	0.000386098	0.40504	0.000231696
BAZ2B	29994	-8.46049	Plx4032	drug:2565	GSE24862	DB05238	0.00234551	0.0243484	0.405	0.000412882
SS18L1	26039	-4.87919	Vemurafenib	drug:2561	GSE37441	DB08881	0.001349	0.0125832	0.404947	0.000574053
ASH1L	55870	-3.79012	Arachidonicacid	drug:3171	GSE3737	DB04557	0.0138062	0.0254159	0.404664	0.000132908
HDAC10	83933	-12.0433	Bisphenola	drug:2661	GSE17624		0.00470967	0.0121334	0.404552	0.000203915
SIRT7	51547	-1.76205	Imatinib	drug:2512	GSE1922	DB00619	0.000187622	0.00149622	0.404512	0.000541419
SNAI2	6591	-4.59438	Vx	drug:3345	GSE33606		0.00014978	0.00313927	0.404455	0.000534759
ZNF711	7552	-9.23246	Cisplatin	drug:3143	GSE47856	DB00515	0.00909915	0.0453973	0.404439	0.000491642
ATXN7	6314	-9.55625	Bicalutamide	drug:3088	GSE7708	DB01128	5.87637e-07	6.54587e-06	0.404417	0.000121344
ZBTB38	253461	-0.787785	Cisplatin	drug:3143	GSE47856	DB00515	0.000778548	0.00813619	0.403986	0.000491642
NPAS2	4862	-10.417	Cisplatin	drug:3155	GSE47856	DB00515	2.83838e-05	0.00168872	0.403607	0.000369959
PRDM5	11107	-17.7897	Tretinoin	drug:3232	GSE23702	DB00755	0.0157668	0.036266	0.403333	0.000219058
BAZ2B	29994	-8.46049	Plx4032	drug:2557	GSE50649	DB05238	0.00156101	0.00797261	0.403329	0.000316156
L3MBTL1	26013	-24.2146	2,3,7,8-tetrachlorodibenzo-p-dioxin	drug:3189	GSE24193		8.46456e-05	0.00325147	0.403104	0.000821693
HDAC7	51564	-9.79023	Plx4032	drug:2558	GSE50649	DB05238	0.00115523	0.00580173	0.402851	0.000275938
PRKAA2	5563	-11.9028	Metformin	drug:2483	GSE33612	DB00331	0.000309198	0.0021199	0.402667	0.000270709
SMARCD3	6604	-26.1843	Metformin	drug:2483	GSE33612	DB00331	0.000114244	0.0010238	0.40261	0.000270709
SETD6	79918	-10.1949	Azacitidine	drug:2534	GSE29077	DB00928	0.00464465	0.0436174	0.402078	0.00125156
USP15	9958	-6.45315	Imatinib	drug:2520	GSE1922	DB00619	0.000131868	0.000919045	0.40187	0.000479157
HCFC2	29915	-13.6355	R1881	drug:3048	GSE22606		0.007371	0.0278826	0.401671	0.000355619
NPM2	10361	-7.76805	Cadmium	drug:3402	GSE9951		2.15785e-05	0.000121963	0.40155	9.93246e-05
KAT2B	8850	-17.0185	Imatinib	drug:2764	GSE24493	DB00619	0.000347913	0.00114059	0.401536	0.000153988
SMARCA1	6594	-6.33955	Resveratrol	drug:3501	GSE25412	DB02709	0.00758952	0.0293742	0.401467	0.00032175
L3MBTL1	26013	-24.2146	Bexarotene	drug:2680	GSE6914	DB00307	0.00568266	0.0100456	0.40126	0.000163639
CBX7	23492	-41.5031	Vemurafenib	drug:2508	GSE63790	DB08881	1.32524e-08	1.03495e-06	0.401215	0.000314367
CHD3	1107	-10.3854	Ribavirin	drug:2481	GSE23031	DB00811	0.000363011	0.00161182	0.400702	0.000189934
DOT1L	84444	-7.49945	Sapphyrinpci-2050(1.25&icirc;&frac14;m)	drug:3101	GSE6400		2.17717e-05	0.000191605	0.400345	0.000205212
DNMT3L	29947	-0.273117	4-hydroxynonenal	drug:3078	GSE2397		0.000111695	0.00140763	0.400134	0.000260485
HDAC7	51564	-9.79023	Nitricoxide	drug:3181	GSE13887	DB00435	0.00365428	0.00861793	0.399992	0.000135943
SMARCD3	6604	-26.1843	Imatinib	drug:2517	GSE1922	DB00619	7.72598e-05	0.000335495	0.399977	0.000214179
ATXN7	6314	-9.55625	Pd173074	drug:2578	GSE52452		1.84384e-05	0.00025249	0.399627	0.000280978
SS18L1	26039	-4.87919	Bortezomib	drug:2686	GSE30931	DB00188	2.94117e-05	0.00108482	0.39886	0.00102459
ASXL1	171023	-5.72536	Vemurafenib	drug:2508	GSE63790	DB08881	1.85466e-05	0.000223279	0.398858	0.000314367
PRKAA2	5563	-11.9028	Cisplatin	drug:3148	GSE47856	DB00515	0.00209557	0.0125678	0.398703	0.000284576
SIN3B	23309	-20.0323	Vemurafenib	drug:2564	GSE37441	DB08881	0.000233933	0.00121091	0.398513	0.000288517
JDP2	122953	-5.43918	Plx4032	drug:2558	GSE50649	DB05238	0.00501207	0.0189422	0.398184	0.000275938
ACTL6B	51412	-2.80162	Doxorubicin	drug:3263	GSE6930	DB00997	7.2178e-06	1.08989e-05	0.398087	0.000169205
PRKAA2	5563	-11.9028	Cisplatin	drug:3149	GSE47856	DB00515	0.00418288	0.0398851	0.397643	0.000668003
KAT6B	23522	-2.79397	Dexamethasone	drug:2714	GSE34313	DB01234	0.0026152	0.0367955	0.397579	0.00125
SIRT7	51547	-1.76205	Doxorubicin	drug:3179	GSE58074	DB00997	0.00212193	0.00877656	0.39679	0.000285144
OGT	8473	-22.0604	Azacitidine	drug:2534	GSE29077	DB00928	0.000364761	0.0177191	0.396684	0.00125156
PRKAA2	5563	-11.9028	Tretinoin	drug:3231	GSE23702	DB00755	0.00530874	0.0101701	0.396667	0.000138543
AURKC	6795	-8.35786	2,3-dimethoxy-1,4-naphtoquinone(dmnq)	drug:3681	GSE39843		0.000843701	0.0261693	0.396667	0.0015748
JAK2	3717	-13.1045	Interferonbeta-1b	drug:3343	GSE26104	DB00068	0.0288681	0.0473057	0.396667	0.000169693
JAK2	3717	-13.1045	Motexafingadolinium(4h)	drug:3125	GSE2189	DB05428	0.000425995	0.00327464	0.396156	0.000477555
ASXL1	171023	-5.72536	Plx4032	drug:2558	GSE50649	DB05238	0.00154769	0.007338	0.395811	0.000275938
USP49	25862	-6.57473	Dexamethasone	drug:3169	GSE34313	DB01234	0.00208806	0.00924815	0.395795	0.000245459
PRKCA	5578	-12.3078	Hypochlorousacid	drug:3198	GSE11630		0.00521913	0.0139173	0.395792	0.000296824
HSPA1A	3303	-3.76433	Motexafingadolinium(4h)	drug:3125	GSE2189	DB05428	0.00039195	0.00307555	0.395678	0.000477555
CHD5	26038	-17.224	Interferongamma-1b	drug:2476	GSE5542	DB00033	4.67165e-06	3.5894e-05	0.395644	0.000313972
GADD45B	4616	-24.5969	4-hydroxynonenal	drug:3078	GSE2397		5.43991e-07	5.58009e-05	0.395453	0.000260485
HDAC6	10013	-14.3727	Imatinib	drug:2764	GSE24493	DB00619	5.39726e-08	2.53225e-06	0.394709	0.000153988
MBD6	114785	-5.55896	Bicalutamide	drug:3088	GSE7708	DB01128	4.0414e-07	4.79635e-06	0.39358	0.000121344
ARNTL	406	-21.3534	Cisplatin	drug:3154	GSE47856	DB00515	0.000845637	0.035881	0.393519	0.00201613
PRDM5	11107	-17.7897	Tretinoin	drug:3233	GSE23702	DB00755	0.000118122	0.000226632	0.393333	0.000103488
HDAC10	83933	-12.0433	Tretinoin	drug:3231	GSE23702	DB00755	0.000717533	0.00194463	0.393333	0.000138543
GADD45G	10912	-22.7575	Tretinoin	drug:3231	GSE23702	DB00755	0.00169757	0.00392163	0.393333	0.000138543
SMYD1	150572	-8.90765	4-hydroxynonenal	drug:3080	GSE2397		0.00991515	0.0268769	0.392869	0.000217014
GADD45A	1647	-5.33705	Doxorubicin	drug:3262	GSE6930	DB00997	0.000403154	0.00161943	0.392699	0.000525486
CTCFL	140690	-4.6199	Bisphenola	drug:2663	GSE17624		0.000558549	0.0018565	0.392526	0.000197433
BAZ2B	29994	-8.46049	Cisplatin	drug:3143	GSE47856	DB00515	0.00409514	0.0260519	0.392319	0.000491642
UTY	7404	-24.1128	Imatinib	drug:2764	GSE24493	DB00619	1.02212e-05	7.5078e-05	0.392053	0.000153988
GADD45B	4616	-24.5969	Cetuximab	drug:3136	GSE61495	DB00002	8.97072e-05	0.00159606	0.391834	0.0003885
USP49	25862	-6.57473	Bicalutamide	drug:3088	GSE7708	DB01128	1.96936e-07	2.72355e-06	0.391823	0.000121344
SETD6	79918	-10.1949	Doxorubicin	drug:3179	GSE58074	DB00997	0.000126033	0.000903046	0.391739	0.000285144
GADD45B	4616	-24.5969	Vanadiumpentoxide	drug:3558	GSE5339		8.81555e-05	0.000286121	0.391224	0.000152393
USP49	25862	-6.57473	Lapatinib	drug:2586	GSE38376	DB01259	0.00105516	0.012741	0.390878	0.000816993
TLE4	7091	-13.8627	Diclofenac	drug:3053	GSE54255	DB00586	0.000238435	0.000793566	0.390829	0.000156519
ATXN7	6314	-9.55625	Thapsigargin	drug:3236	GSE19519		2.15268e-08	5.53802e-07	0.39076	0.000452694
SMARCD3	6604	-26.1843	Plx4032	drug:2558	GSE50649	DB05238	0.00981057	0.0327951	0.390712	0.000275938
SFMBT2	57713	-7.39335	Cadmium	drug:3402	GSE9951		0.00263325	0.0038224	0.390617	9.93246e-05
UBE2B	7320	-1.73513	Isotretinoin	drug:2772	GSE10432	DB00982	0.00159692	0.00500587	0.390291	0.000434028
SIRT4	23409	-10.029	Imatinib	drug:2519	GSE1922	DB00619	1.73621e-05	0.000115636	0.390153	0.000231696
KAT2B	8850	-17.0185	Plx4720	drug:2506	GSE50791		0.00371142	0.031763	0.389902	0.000672043
ZBTB16	7704	-56.4347	Sirolimus	drug:2459	GSE5824	DB00877	0.00245187	0.0425782	0.389808	0.00247525
SAP25	100316904	-16.1248	Arachidonicacid	drug:3171	GSE3737	DB04557	0.00505895	0.0113925	0.389631	0.000132908
SIRT4	23409	-10.029	Imatinib	drug:2512	GSE1922	DB00619	0.000449835	0.00301885	0.389467	0.000541419
SETMAR	6419	-6.19332	Vemurafenib	drug:2564	GSE37441	DB08881	0.000636795	0.00290902	0.389463	0.000288517
OGT	8473	-22.0604	Aplidin	drug:2598	GSE5681		4.70994e-06	4.62246e-05	0.389379	0.000218818
USP15	9958	-6.45315	Imatinib	drug:2515	GSE1922	DB00619	4.80057e-07	1.15336e-05	0.389197	0.000415628
CHD5	26038	-17.224	Isotretinoin	drug:2772	GSE10432	DB00982	0.000524696	0.00211339	0.389141	0.000434028
SETD1B	23067	-5.57377	Cytarabine	drug:3424	GSE6930	DB00987	0.006563	0.016331	0.38912	0.00034118
SNAI2	6591	-4.59438	Cisplatin	drug:3148	GSE47856	DB00515	0.00284887	0.0152117	0.387903	0.000284576
DNMT3L	29947	-0.273117	Actinomycind	drug:3098	GSE6400		0.00205065	0.00486799	0.387828	0.000113353
PRDM16	63976	-17.0801	Vanadiumpentoxide	drug:3558	GSE5339		0.000752829	0.00158343	0.387652	0.000152393
GADD45B	4616	-24.5969	Sapphyrinpci-2050(2.5&icirc;&frac14;m)	drug:3102	GSE6400		0.000208249	0.00274462	0.387485	0.00049505
MTA1	9112	-5.6662	Curcumin	drug:3259	GSE10896		0.000702791	0.00380438	0.387316	0.000198334
SETD5	55209	-6.11435	Aminolevulinicacid	drug:2575	GSE8920	DB00855	0.000143853	0.000712415	0.386777	0.000268456
PRMT8	56341	-7.74767	Neocarzinostatin	drug:3113	GSE1676		0.0186145	0.0426932	0.386761	0.000589971
PRKAA2	5563	-11.9028	Tretinoin	drug:3233	GSE23702	DB00755	1.52147e-05	3.81508e-05	0.386667	0.000103488
PRDM11	56981	-10.3866	Nitricoxide	drug:3181	GSE13887	DB00435	0.00015048	0.000572332	0.386424	0.000135943
ACTL6B	51412	-2.80162	Imatinib	drug:2517	GSE1922	DB00619	0.000616853	0.00179976	0.386323	0.000214179
KANSL1	284058	-3.1636	Lapatinib	drug:2584	GSE38376	DB01259	0.000885643	0.00820769	0.386318	0.000582411
HMGN5	79366	-7.38902	Puromycin,ec50,1d	drug:3268	GSE6930		0.000763702	0.00202513	0.386251	0.000454133
KAT6B	23522	-2.79397	Calcitriol	drug:3129	GSE52819		0.0160824	0.0478291	0.38576	0.000292826
CHD3	1107	-10.3854	Calcitriol	drug:3126	GSE52819		0.0037794	0.0181686	0.385587	0.000354988
TLE4	7091	-13.8627	Cytarabine	drug:3373	GSE6930	DB00987	0.0133616	0.0476856	0.38554	0.000801282
PARP3	10039	-6.79232	Cisplatin	drug:3153	GSE47856	DB00515	0.000278747	0.00131627	0.38541	0.000184366
KDM5D	8284	-48.2434	Etanercept	drug:2597	GSE36177	DB00005	0.00276963	0.0243596	0.38521	0.00059952
USP49	25862	-6.57473	Curcumin	drug:3258	GSE10896		7.69112e-06	0.000283338	0.384916	0.000286779
ZNF711	7552	-9.23246	Cisplatin	drug:3148	GSE47856	DB00515	0.000703795	0.00681031	0.384717	0.000284576
CBX7	23492	-41.5031	Imatinib	drug:2520	GSE1922	DB00619	9.93883e-05	0.000726794	0.384567	0.000479157
HDAC6	10013	-14.3727	Bexarotene	drug:2680	GSE6914	DB00307	0.0280422	0.0410901	0.384117	0.000163639
TLE4	7091	-13.8627	Pd173074	drug:2578	GSE52452		0.00225542	0.00977093	0.3839	0.000280978
SIRT7	51547	-1.76205	Imatinib	drug:2520	GSE1922	DB00619	8.79022e-05	0.000659216	0.383779	0.000479157
BAZ2B	29994	-8.46049	Dexamethasone	drug:3169	GSE34313	DB01234	0.00668268	0.023332	0.383696	0.000245459
L3MBTL4	91133	-16.2961	4-hydroxynonenal	drug:3081	GSE2397		1.50558e-05	0.000375571	0.383397	0.000279955
PRMT8	56341	-7.74767	Tretinoin	drug:3231	GSE23702	DB00755	0.00041715	0.00126235	0.383333	0.000138543
L3MBTL1	26013	-24.2146	Dexamethasone	drug:3169	GSE34313	DB01234	0.00132685	0.00646686	0.383146	0.000245459
KAT6B	23522	-2.79397	Cadmium	drug:3402	GSE9951		0.000653065	0.00119559	0.382559	9.93246e-05
ATN1	1822	-9.07731	Dmnq(2,3-dimethoxy-1,4-naphthoquinone)	drug:3527	GSE6907		2.37665e-05	0.000143954	0.382166	0.000354988
HDAC10	83933	-12.0433	Dexamethasone	drug:3169	GSE34313	DB01234	0.0136311	0.0412505	0.381668	0.000245459
SIRT4	23409	-10.029	Hypochlorousacid	drug:3198	GSE11630		0.001349	0.00459983	0.381494	0.000296824
ZBTB38	253461	-0.787785	Lysophosphatidicacid	drug:3224	GSE26309		0.011063	0.0444765	0.381413	0.0008726
CRB2	286204	-4.36271	Androstanolone	drug:3411	GSE7868		0.0220061	0.0461231	0.381186	0.000204708
OGT	8473	-22.0604	Quercetin	drug:3182	GSE13899		0.00114116	0.0252032	0.380998	0.00113766
HR	55806	-8.01736	Thapsigargin	drug:3236	GSE19519		0.00078663	0.00558795	0.380889	0.000452694
JAK2	3717	-13.1045	Naturalalphainterferon	drug:2473	GSE5542	DB05258	0.00181261	0.00513546	0.380717	0.000361795
DPF3	8110	-9.43864	Arachidonicacid	drug:3171	GSE3737	DB04557	0.0207201	0.0356273	0.380673	0.000132908
HDAC6	10013	-14.3727	Cetuximab	drug:3135	GSE61495	DB00002	0.000151539	0.0389859	0.380622	0.00512821
GADD45B	4616	-24.5969	Estradiol	drug:2733	GSE26834	DB00783	6.97344e-06	0.000260283	0.380547	0.000404694
CHD5	26038	-17.224	Doxorubicin	drug:3180	GSE58074	DB00997	0.0132249	0.0388451	0.380448	0.00028777
SETD1B	23067	-5.57377	Vemurafenib	drug:2564	GSE37441	DB08881	0.00147014	0.00606039	0.380153	0.000288517
GADD45G	10912	-22.7575	Ribavirin	drug:2481	GSE23031	DB00811	0.00424637	0.0122276	0.38011	0.000189934
ATXN7	6314	-9.55625	Lysophosphatidicacid	drug:3223	GSE26309		0.00656245	0.0368037	0.380003	0.000968054
HSPA1A	3303	-3.76433	Puromycin,ec50,3d	drug:3269	GSE6930		0.00479017	0.0314544	0.379883	0.0015748
SIRT4	23409	-10.029	Imatinib	drug:2457	GSE1922	DB00619	0.00107737	0.00877749	0.379413	0.000869565
GADD45A	1647	-5.33705	Adenosinetriphosphate	drug:3219	GSE30903		0.000249065	0.00221359	0.379315	0.000242483
KAT2B	8850	-17.0185	Adenosinetriphosphate	drug:3220	GSE30903		0.000319814	0.00249788	0.379178	0.000276243
SMARCD3	6604	-26.1843	Sapphyrinpci-2050(1.25&icirc;&frac14;m)	drug:3101	GSE6400		2.79952e-05	0.000232194	0.378899	0.000205212
MYSM1	114803	-16.159	Cisplatin	drug:3148	GSE47856	DB00515	0.0154241	0.0454974	0.378777	0.000284576
KANSL1	284058	-3.1636	Bisphenola	drug:2663	GSE17624		0.000136612	0.000588188	0.378755	0.000197433
BTAF1	9044	-22.6815	Vx	drug:3345	GSE33606		0.000172958	0.0034339	0.378627	0.000534759
SMARCD3	6604	-26.1843	Plx4032	drug:2557	GSE50649	DB05238	0.00696494	0.026627	0.37854	0.000316156
KAT2B	8850	-17.0185	Bpde	drug:3378	GSE19510		0.00702904	0.0428048	0.378292	0.00052521
PARP3	10039	-6.79232	Y15	drug:2553	GSE43452		0.00254847	0.0239719	0.377976	0.000668896
UHRF2	115426	-7.32425	Cisplatin	drug:3153	GSE47856	DB00515	0.000831017	0.00301394	0.377483	0.000184366
USP49	25862	-6.57473	4-hydroxytamoxifen	drug:3240	GSE26298		0.00409221	0.0135004	0.377158	0.000170561
INO80D	54891	-4.93392	Methotrexate	drug:2541	GSE23687	DB00563	2.37219e-08	8.89322e-06	0.376945	0.00239808
KAT2B	8850	-17.0185	Vemurafenib	drug:2508	GSE63790	DB08881	0.0002778	0.00191908	0.376815	0.000314367
USP15	9958	-6.45315	Imatinib	drug:2517	GSE1922	DB00619	0.000331707	0.00109135	0.376569	0.000214179
CBX6	23466	-9.49957	Bpde	drug:3379	GSE19510		4.06075e-06	3.53767e-05	0.376189	0.000163613
CRB2	286204	-4.36271	Harman	drug:3482	GSE5080		0.00533594	0.0148674	0.375833	0.000261986
TNP1	7141	-15.3523	Dmnq(2,3-dimethoxy-1,4-naphthoquinone)	drug:3527	GSE6907		9.72979e-06	7.56141e-05	0.37545	0.000354988
TLE4	7091	-13.8627	Vemurafenib	drug:2508	GSE63790	DB08881	0.000730323	0.00420544	0.374949	0.000314367
BTAF1	9044	-22.6815	Quercetin	drug:3182	GSE13899		0.00197612	0.032917	0.374667	0.00113766
SETMAR	6419	-6.19332	Hydrocortisone	drug:2751	GSE7890	DB00741	0.0004788	0.0115775	0.374327	0.000705716
PRDM5	11107	-17.7897	Lysophosphatidicacid	drug:3224	GSE26309		0.00222446	0.0147475	0.374301	0.0008726
HMGN5	79366	-7.38902	4-hydroxynonenal	drug:3080	GSE2397		0.000544598	0.0030262	0.374185	0.000217014
MLLT6	4302	-17.5838	Tretinoin	drug:3233	GSE23702	DB00755	1.38736e-05	3.52772e-05	0.373333	0.000103488
TNP1	7141	-15.3523	Fgfr-specificpd173074inhibitor	drug:3244	GSE52452		0.00743692	0.0224638	0.372987	0.000261917
PRKAG2	51422	-8.61736	Cyfluthrin	drug:3572	GSE5023		0.000920777	0.00437819	0.372938	0.000235294
EZH1	2145	-28.8374	Methotrexate	drug:2541	GSE23687	DB00563	2.38066e-12	5.7104e-09	0.371934	0.00239808
GADD45B	4616	-24.5969	Interferonbeta-1a	drug:3186	GSE26104	DB00060	0.0116049	0.0395838	0.371875	0.000298597
SAP25	100316904	-16.1248	Resveratrol	drug:3500	GSE25412	DB02709	0.00192388	0.00780944	0.371543	0.000296121
GLYATL1	92292	-4.82608	R1881	drug:3049	GSE22606		0.00142591	0.0100367	0.371519	0.000425713
PRKCA	5578	-12.3078	Bisphenola	drug:2663	GSE17624		0.00090705	0.00275174	0.371037	0.000197433
SIRT7	51547	-1.76205	Cytarabine	drug:3422	GSE6930	DB00987	0.00516494	0.0190141	0.371005	0.000345423
JAK2	3717	-13.1045	Harman	drug:3482	GSE5080		0.0235335	0.0492479	0.37021	0.000261986
CBX7	23492	-41.5031	Triiodothyronine-[13c6]hydrochloride(t3thyronine)	drug:3043	GSE29159		0.000950471	0.0201129	0.370179	0.00097561
SIRT7	51547	-1.76205	Imatinib	drug:2513	GSE1922	DB00619	0.000375348	0.00132051	0.369602	0.000324886
ZNF532	55205	-0.657986	Lapatinib	drug:3252	GSE38376	DB01259	0.00155851	0.0178279	0.369573	0.000835422
PRDM11	56981	-10.3866	Dexamethasone	drug:3169	GSE34313	DB01234	0.000652779	0.00370117	0.36932	0.000245459
ASXL1	171023	-5.72536	Lipopolysaccharide	drug:3486	GSE5504		0.00122188	0.0146778	0.369167	0.000298954
SETD7	80854	-2.1455	Plx4032	drug:2558	GSE50649	DB05238	0.00308641	0.0127907	0.369103	0.000275938
HCFC2	29915	-13.6355	Puromycin,ec50,1d	drug:3268	GSE6930		0.00281618	0.00630987	0.369035	0.000454133
SIN3B	23309	-20.0323	Cytarabine	drug:3422	GSE6930	DB00987	0.00275606	0.0116688	0.368948	0.000345423
TNP2	7142	-4.35951	Plx4032	drug:2558	GSE50649	DB05238	0.00222203	0.00983914	0.368757	0.000275938
OGT	8473	-22.0604	Lysophosphatidicacid	drug:3223	GSE26309		0.00397928	0.0262762	0.368696	0.000968054
SIN3B	23309	-20.0323	Decitabine	drug:2703	GSE9118	DB01262	0.000846689	0.0226855	0.368662	0.00158228
HDAC11	79885	-5.61807	Sapphyrinpci-2050(2.5&icirc;&frac14;m)	drug:3102	GSE6400		0.000257177	0.00322067	0.368246	0.00049505
SMARCD3	6604	-26.1843	Actinomycind	drug:3098	GSE6400		4.63856e-05	0.000247314	0.368242	0.000113353
DOT1L	84444	-7.49945	4-hydroxytamoxifen	drug:3240	GSE26298		0.00949507	0.0260888	0.367833	0.000170561
PRMT8	56341	-7.74767	4-hydroxynonenal	drug:3080	GSE2397		0.0171409	0.0412022	0.367754	0.000217014
HR	55806	-8.01736	Imatinib	drug:2527	GSE19567	DB00619	0.0148097	0.0279783	0.367663	0.000199641
MYSM1	114803	-16.159	Bisphenola	drug:2663	GSE17624		0.00599135	0.0131927	0.367073	0.000197433
UBE2B	7320	-1.73513	Resveratrol	drug:3501	GSE25412	DB02709	0.0113382	0.0381701	0.36688	0.00032175
ASXL1	171023	-5.72536	Nilotinib	drug:2528	GSE19567	DB04868	0.0121281	0.0337847	0.366676	0.000255102
CBX7	23492	-41.5031	Tretinoin	drug:3233	GSE23702	DB00755	6.51094e-05	0.000134571	0.366667	0.000103488
CDK3	1018	-14.6729	Tretinoin	drug:2828	GSE23702	DB00755	6.86814e-05	0.000151147	0.366667	0.000108307
PHC1	1911	-15.9063	Sapphyrinpci-2050(2.5&icirc;&frac14;m)	drug:3102	GSE6400		0.000156367	0.00221937	0.366152	0.00049505
GADD45A	1647	-5.33705	Lysophosphatidicacid	drug:3224	GSE26309		0.00162791	0.0118641	0.365543	0.0008726
KANSL1	284058	-3.1636	Plx4720	drug:2506	GSE50791		0.00111834	0.0133369	0.36553	0.000672043
GADD45B	4616	-24.5969	Calcitriol	drug:3126	GSE52819		0.00989146	0.0378199	0.365503	0.000354988
JAK2	3717	-13.1045	Vemurafenib	drug:2563	GSE37441	DB08881	0.00191316	0.0288563	0.365437	0.00134048
SIN3B	23309	-20.0323	Doxycycline	drug:3076	GSE2624	DB00254	0.000251778	0.0100134	0.36498	0.00278552
PARP3	10039	-6.79232	Actinomycind	drug:3098	GSE6400		6.87075e-05	0.000332271	0.364519	0.000113353
PRKCB	5579	-18.2302	Tretinoin	drug:3233	GSE23702	DB00755	3.68104e-06	1.14484e-05	0.363333	0.000103488
DPF3	8110	-9.43864	Vanadiumpentoxide	drug:3556	GSE5339		0.000232798	0.0027128	0.363069	0.00047824
HDAC4	9759	-12.8412	Dmnq(2,3-dimethoxy-1,4-naphthoquinone)	drug:3527	GSE6907		0.000603943	0.00182294	0.363033	0.000354988
CXXC1	30827	-15.7792	Nitricoxide	drug:3181	GSE13887	DB00435	0.0113338	0.0226593	0.362568	0.000135943
ARNTL	406	-21.3534	Phorbol12-myristate13-acetate(pma)	drug:3246	GSE45417		0.00965622	0.0359597	0.362267	0.000394011
SIRT4	23409	-10.029	Imatinib	drug:2515	GSE1922	DB00619	0.000185988	0.00112995	0.362088	0.000415628
ZNF516	9658	-11.4165	Alfacalcidol	drug:3364	GSE15947	DB01436	2.10857e-06	0.000136989	0.361895	0.000596303
UBE2B	7320	-1.73513	Thapsigargin	drug:3236	GSE19519		1.1376e-08	3.12053e-07	0.361568	0.000452694
RPS6KA5	9252	-6.01322	Doxorubicin	drug:3180	GSE58074	DB00997	0.00214646	0.00865992	0.361435	0.00028777
KAT6B	23522	-2.79397	Vemurafenib	drug:2495	GSE42872		1.74327e-05	0.000100474	0.361283	0.000178063
USP15	9958	-6.45315	Phorbol12-myristate13-acetate(pma)	drug:3246	GSE45417		0.00696757	0.0277517	0.361239	0.000394011
MTA1	9112	-5.6662	Thapsigargin	drug:3236	GSE19519		0.000122619	0.00112356	0.36093	0.000452694
TNP1	7141	-15.3523	Cadmium	drug:3402	GSE9951		0.000406609	0.000823132	0.360778	9.93246e-05
SETMAR	6419	-6.19332	Bexarotene	drug:2680	GSE6914	DB00307	0.0005116	0.00126337	0.36077	0.000163639
CDK3	1018	-14.6729	Cisplatin	drug:3152	GSE47856	DB00515	0.00190356	0.00685747	0.360187	0.000201979
ARNTL	406	-21.3534	Cisplatin	drug:3159	GSE47856	DB00515	1.38768e-05	0.00115183	0.36018	0.000383289
KAT2B	8850	-17.0185	Tretinoin	drug:2828	GSE23702	DB00755	9.92711e-06	2.84497e-05	0.36	0.000108307
HR	55806	-8.01736	Tretinoin	drug:2828	GSE23702	DB00755	0.000315904	0.000579477	0.36	0.000108307
UTY	7404	-24.1128	Tretinoin	drug:2828	GSE23702	DB00755	0.000448995	0.00079184	0.36	0.000108307
BAZ2B	29994	-8.46049	Tretinoin	drug:3231	GSE23702	DB00755	0.00247317	0.00535827	0.36	0.000138543
L3MBTL1	26013	-24.2146	Puromycin,ec50,1d	drug:3268	GSE6930		7.13373e-06	3.85969e-05	0.359868	0.000454133
SETD6	79918	-10.1949	Puromycin,ec50,1d	drug:3268	GSE6930		3.32693e-05	0.000139556	0.359855	0.000454133
GLYATL1	92292	-4.82608	Androstanolone	drug:3411	GSE7868		5.93916e-06	0.000128087	0.359854	0.000204708
PRDM16	63976	-17.0801	Plx4032	drug:2558	GSE50649	DB05238	0.00247581	0.0106999	0.359783	0.000275938
GADD45B	4616	-24.5969	Bortezomib	drug:2686	GSE30931	DB00188	0.000310069	0.00667633	0.359745	0.00102459
SRCAP	10847	-1.3979	Lysophosphatidicacid	drug:3225	GSE26309		0.00475479	0.0275307	0.359433	0.000879507
UHRF2	115426	-7.32425	Carboplatin(30h)	drug:3031	GSE13525		0.00256208	0.0437479	0.359263	0.00104167
HDAC11	79885	-5.61807	Vanadiumpentoxide	drug:3558	GSE5339		7.84705e-05	0.000262622	0.359166	0.000152393
ZBTB38	253461	-0.787785	Cisplatin	drug:3154	GSE47856	DB00515	0.00065554	0.0317623	0.359166	0.00201613
PRDM2	7799	-15.7238	Vemurafenib	drug:2508	GSE63790	DB08881	1.33279e-07	5.11846e-06	0.358218	0.000314367
OGT	8473	-22.0604	Vemurafenib	drug:2495	GSE42872		2.15546e-05	0.000118962	0.3582	0.000178063
PRKAG2	51422	-8.61736	Interferonbeta-1a	drug:3186	GSE26104	DB00060	1.48902e-05	0.000467293	0.358	0.000298597
SATB1	6304	-13.8871	Cisplatin	drug:3155	GSE47856	DB00515	0.00592933	0.0271628	0.35793	0.000369959
OGT	8473	-22.0604	Bpde	drug:3379	GSE19510		0.000383586	0.00128345	0.357698	0.000163613
PRDM11	56981	-10.3866	Sapphyrinpci-2050(1.25&icirc;&frac14;m)	drug:3101	GSE6400		0.000367308	0.00182664	0.357692	0.000205212
SMARCA1	6594	-6.33955	Androstanolone	drug:3411	GSE7868		0.00103984	0.00436646	0.357613	0.000204708
USP15	9958	-6.45315	Clinafloxacin	drug:2625	GSE9166		0.00284067	0.0188871	0.357544	0.00077821
UTY	7404	-24.1128	Lysophosphatidicacid	drug:3224	GSE26309		0.00277488	0.0170533	0.357496	0.0008726
ZBTB4	57659	-12.79	Cisplatin	drug:3148	GSE47856	DB00515	0.00130923	0.00958291	0.357357	0.000284576
HCFC2	29915	-13.6355	Celecoxib	drug:2501	GSE54657	DB00482	0.000137512	0.0026279	0.357151	0.00030175
HDAC4	9759	-12.8412	Plx4032	drug:2557	GSE50649	DB05238	0.00473691	0.0195985	0.357128	0.000316156
SETD1B	23067	-5.57377	Dexamethasone	drug:3169	GSE34313	DB01234	0.00269618	0.0113099	0.357123	0.000245459
ZBTB4	57659	-12.79	Adenosinetriphosphate	drug:3220	GSE30903		0.00177018	0.00846957	0.356876	0.000276243
DOT1L	84444	-7.49945	Sapphyrinpci-2050(2.5&icirc;&frac14;m)	drug:3102	GSE6400		0.000609748	0.00607721	0.356808	0.00049505
TLE4	7091	-13.8627	Bisphenola	drug:2654	GSE17624		0.000409383	0.00804896	0.356773	0.000654879
HMGN5	79366	-7.38902	Dasatinib	drug:3306	GSE59357	DB01254	5.61344e-06	2.70714e-05	0.356746	0.000127162
APOBEC2	10930	-10.2374	Pioglitazone	drug:2796	GSE8157	DB01132	0.00241663	0.00910475	0.356651	0.000474608
SETD1B	23067	-5.57377	Plx4032	drug:2557	GSE50649	DB05238	0.00330116	0.0146982	0.356639	0.000316156
CHD5	26038	-17.224	Cadmium	drug:3402	GSE9951		0.010949	0.0136802	0.356592	9.93246e-05
MTA1	9112	-5.6662	Azacitidine	drug:2534	GSE29077	DB00928	0.00334636	0.0384483	0.356492	0.00125156
SRCAP	10847	-1.3979	Curcumin	drug:3259	GSE10896		3.10715e-05	0.000492021	0.356116	0.000198334
SATB1	6304	-13.8871	Pioglitazone	drug:2796	GSE8157	DB01132	0.00691315	0.0211644	0.356013	0.000474608
HMGN5	79366	-7.38902	Cytarabine	drug:3373	GSE6930	DB00987	0.0118653	0.0435015	0.356011	0.000801282
DOT1L	84444	-7.49945	Naturalalphainterferon	drug:2474	GSE5542	DB05258	0.0246729	0.0433259	0.355768	0.000296296
PRKAA2	5563	-11.9028	Antimony	drug:3532	GSE6907		2.92036e-09	6.91611e-08	0.355273	0.000234742
SETD7	80854	-2.1455	4-hydroxynonenal	drug:3078	GSE2397		0.00167535	0.00916792	0.355196	0.000260485
PARP3	10039	-6.79232	4-hydroxynonenal	drug:3082	GSE2397		0.00163253	0.00647373	0.355071	0.000168124
ASXL1	171023	-5.72536	Plx4032	drug:2565	GSE24862	DB05238	0.00826377	0.0421894	0.355	0.000412882
ZBTB4	57659	-12.79	Plx4032	drug:2557	GSE50649	DB05238	0.00303401	0.0137577	0.354935	0.000316156
[truncated: 1,620 more rows]

## Sheet: Table S5
Table S5. A summary of qRT-PCR primers used in this study.
Target	Sequence
GAPDH-F	CTGACTTCAACAGCGACACC
GAPDH-R	GTGGTCCAGGGGTCTTACTC
GADD45G-F	CGTCTACGAGTCAGCCAAAGTC
GADD45G-R	CGATGTCGTTCTCGCAGCAGAA
SAP25-F	ATGGGCTCCCTGAAACTGC
SAP25-R	AGGCCAGTGAGAGCGATCA
PRKAG2-F	TGCCCGTTATTGACCCTATCA
PRKAG2-R	CAGGCTTTGGCATATCAGACAT
SETD6-F	TAGCCAATCACAACGCCAATC
SETD6-R	AGTTGCCAGTTAGCCATTTGC
PD-L1-F	TGCCGACTACAAGCGAATTACTG
PD-L1-R	CTGCTTGTCCAGATGACTTCGG
CTLA4-F	ACGGGACTCTACATCTGCAAGG
CTLA4-R	GGAGGAAGTCAGAATCTGGGCA
